# Supplementary material for: 3-Hydr­oxy-N′-[(Z)-(5-methyl-2-fur­yl)methyl­idene]naphthalene-2-carbo­hydrazide
Source: Acta Crystallogr Sect E Struct Rep Online. 2009 Oct 23;65(Pt 11):o2845–6. doi: 10.1107/S1600536809043141 (PMC2971404; doi:10.1107/S1600536809043141)
Supplement: Supplementary file 2 [file e-65-o2845-Isup2.hkl]

#
# h,k,l, Fc-squared, Fo-squared, sigma(Fo-squared) and status flag
#
data_I
_shelx_title ' MHN005_0m in P-1'
_shelx_refln_list_code          4
_shelx_F_calc_maximum      203.86
_exptl_crystal_F_000       924.00
_reflns_d_resolution_high  0.7394
 
loop_
 _symmetry_equiv_pos_as_xyz
 'x, y, z'
 '-x, -y, -z'
 
_cell_length_a    10.6040
_cell_length_b    12.3210
_cell_length_c    18.6150
_cell_angle_alpha  71.351
_cell_angle_beta   73.742
_cell_angle_gamma  84.280
 
_shelx_F_squared_multiplier     1.000
 
loop_
 _refln_index_h
 _refln_index_k
 _refln_index_l
 _refln_F_squared_calc
 _refln_F_squared_meas
 _refln_F_squared_sigma
 _refln_observed_status
   2   0   0      380.34      381.60      5.40 o
   3   0   0        0.61       -0.19      1.68 o
   4   0   0      471.29      498.35      7.40 o
   5   0   0       42.57       37.33      3.26 o
   6   0   0      287.82      283.59      7.56 o
   7   0   0      267.92      280.13      7.05 o
   8   0   0       33.86       35.31      3.75 o
   9   0   0      574.34      578.27     14.35 o
  10   0   0        5.36       -3.73      7.76 o
  11   0   0        1.80       -8.45      8.46 o
  12   0   0        4.46        3.38     10.12 o
  13   0   0       24.22       16.25     12.22 o
 -13   1   0        1.21       11.41     13.97 o
 -12   1   0       30.41       18.62     11.23 o
 -11   1   0       58.56       60.58     11.92 o
 -10   1   0       10.12       17.66      7.33 o
  -9   1   0        5.14        9.72      5.68 o
  -8   1   0       19.32       20.45      4.36 o
  -7   1   0        2.82        6.12      3.05 o
  -6   1   0      347.24      354.52      7.53 o
  -5   1   0      748.65      774.70     11.87 o
  -4   1   0       35.64       37.06      3.29 o
  -3   1   0     4487.78     4109.55     39.43 o
  -2   1   0    19123.41    18578.98    179.38 o
  -1   1   0        3.11        5.27      0.59 o
   1   1   0      217.77      178.65      7.96 o
   2   1   0     9018.05     8805.32     88.82 o
   3   1   0       89.08       79.93      3.08 o
   4   1   0      248.85      245.25      5.10 o
   5   1   0      402.05      413.06      7.93 o
   6   1   0      774.22      750.80     12.39 o
   7   1   0       29.18       39.00      3.49 o
   8   1   0      517.05      536.15     11.14 o
   9   1   0       47.94       47.10      5.57 o
  10   1   0       14.71        6.51      7.37 o
  11   1   0       34.69       19.63     10.03 o
  12   1   0        0.00       -4.43      9.47 o
  13   1   0        0.09      -10.99     10.99 o
 -13   2   0        9.67      -13.24     13.24 o
 -12   2   0        1.04        6.36     24.80 o
 -11   2   0        6.24        4.97     14.48 o
 -10   2   0        8.50        2.87      6.71 o
  -9   2   0       67.33       75.72      8.79 o
  -8   2   0       42.86       37.51      4.54 o
  -7   2   0       11.83        8.97      3.02 o
  -6   2   0       29.30       26.72      3.10 o
  -5   2   0      130.13      143.94      6.33 o
  -4   2   0      349.39      351.86      6.64 o
  -3   2   0       37.98       44.54      2.83 o
  -2   2   0      187.80      160.06      3.24 o
  -1   2   0      793.65      822.27      8.70 o
   0   2   0     1975.44     1934.50     27.96 o
   1   2   0       70.89       78.44      1.72 o
   2   2   0     6549.19     6168.69     59.93 o
   3   2   0      938.35      897.23     11.29 o
   4   2   0     1549.12     1460.34     18.71 o
   5   2   0       64.97       69.76      3.78 o
   6   2   0        8.77        6.67      2.12 o
   7   2   0      136.87      112.62      5.16 o
   8   2   0       74.36       84.10      5.24 o
   9   2   0        7.14        2.78      4.59 o
  10   2   0        8.47       15.03      8.13 o
  11   2   0        0.03        7.87     16.02 o
  12   2   0       11.08       16.90     11.69 o
  13   2   0        2.00        9.70     15.89 o
 -13   3   0        5.91        1.05     15.40 o
 -12   3   0        3.39        5.24     11.95 o
 -11   3   0       10.21        6.20      8.58 o
 -10   3   0        0.58       -5.20      6.50 o
  -9   3   0        8.86       13.98      6.73 o
  -8   3   0        6.63        3.14      4.07 o
  -7   3   0      349.40      364.71      8.47 o
  -6   3   0      110.02      113.64      4.53 o
  -5   3   0     2514.73     2524.92     31.47 o
  -4   3   0      504.69      494.56      7.84 o
  -3   3   0       41.98       40.11      2.03 o
  -2   3   0      149.87      114.00      2.55 o
  -1   3   0     4327.92     4077.86     49.52 o
   0   3   0     1631.12     1597.78     23.61 o
   1   3   0     3038.64     2763.51     31.83 o
   2   3   0     2867.18     2752.31     30.10 o
   3   3   0       73.21       71.25      2.67 o
   4   3   0      889.90      948.57     13.97 o
   5   3   0       18.35       20.23      2.48 o
   6   3   0        0.10       -0.96      2.56 o
   7   3   0       59.97       53.68      4.30 o
   8   3   0       79.21       83.49      7.85 o
   9   3   0       20.20       11.50      4.84 o
  10   3   0       20.26       17.09      8.40 o
  11   3   0        8.67        1.02      9.81 o
  12   3   0        1.45        4.96     19.62 o
  13   3   0        1.71      -11.52     21.23 o
 -13   4   0        0.38       -6.12     13.55 o
 -12   4   0        0.36        6.24     12.22 o
 -11   4   0        0.37        6.14      9.04 o
 -10   4   0        2.08       -3.54      8.43 o
  -9   4   0        2.48        3.49      5.34 o
  -8   4   0       76.78       87.81      8.75 o
  -7   4   0        1.30       -2.99      2.99 o
  -6   4   0      192.60      191.84      5.91 o
  -5   4   0        0.50        2.05      2.48 o
  -4   4   0       77.97       78.31      4.39 o
  -3   4   0      136.56      116.93      3.93 o
  -2   4   0      195.11      183.75      3.70 o
  -1   4   0      124.82      122.91      2.74 o
   0   4   0       78.32       85.19      4.53 o
   1   4   0      366.55      357.31      6.26 o
   2   4   0      176.97      184.23      4.27 o
   3   4   0       10.76        5.52      1.84 o
   4   4   0     3291.12     3503.87     43.83 o
   5   4   0       14.44       17.87      2.93 o
   6   4   0        0.46       -2.47      2.47 o
   7   4   0        1.26       -1.94      2.88 o
   8   4   0        0.75       -3.61      4.31 o
   9   4   0      171.43      167.65      8.78 o
  10   4   0       71.85       67.36     10.57 o
  11   4   0       10.19        0.09     11.19 o
  12   4   0       11.96        9.42     20.32 o
  13   4   0        4.86      -11.89     21.02 o
 -12   5   0        4.73        7.72     15.69 o
 -11   5   0        2.25       -5.19     13.75 o
 -10   5   0        0.28        8.74      7.99 o
  -9   5   0       10.14        6.69      5.89 o
  -8   5   0       12.81       18.18      4.97 o
  -7   5   0       39.96       39.34      5.00 o
  -6   5   0      316.10      347.21     14.09 o
  -5   5   0        0.00       -2.35      3.46 o
  -4   5   0       35.29       37.85      3.74 o
  -3   5   0        4.09        2.55      1.85 o
  -2   5   0       23.14       18.45      1.72 o
  -1   5   0      263.57      257.61      5.57 o
   0   5   0      159.62      169.79     18.63 o
   1   5   0      940.09      980.58     16.52 o
   2   5   0      225.63      231.81      4.89 o
   3   5   0        3.41        5.90      2.04 o
   4   5   0      536.10      538.06     10.18 o
   5   5   0      431.63      450.01     12.32 o
   6   5   0      299.54      306.27      8.36 o
   7   5   0       13.13        7.24      3.77 o
   8   5   0       29.92       33.54      4.89 o
   9   5   0       31.83       27.37      5.82 o
  10   5   0       18.65       34.78     12.02 o
  11   5   0        1.05       -0.01     11.35 o
  12   5   0        4.38       -8.80     17.59 o
 -12   6   0        7.57       11.68     10.22 o
 -11   6   0        3.43       18.30     11.49 o
 -10   6   0        2.75       -7.50      7.50 o
  -9   6   0       10.89       11.66      6.49 o
  -8   6   0       49.04       43.55      6.16 o
  -7   6   0       36.17       44.84      5.17 o
  -6   6   0      367.63      379.20      9.89 o
  -5   6   0       63.51       51.60      4.62 o
  -4   6   0       40.43       38.61      3.27 o
  -3   6   0        5.86        3.50      1.91 o
  -2   6   0      313.80      347.91      5.87 o
  -1   6   0       85.81       94.90      3.32 o
   0   6   0      137.17      128.37      5.57 o
   1   6   0        9.86        9.23      1.84 o
   2   6   0      137.99      133.14      3.68 o
   3   6   0       11.21        8.98      2.44 o
   4   6   0       32.36       39.83      3.64 o
   5   6   0       14.57       14.21      3.12 o
   6   6   0        7.37        6.59      3.32 o
   7   6   0       61.17       63.95      5.38 o
   8   6   0        0.17        3.85      4.79 o
   9   6   0      117.55      116.90      9.11 o
  10   6   0       78.33       83.32     14.33 o
  11   6   0        9.26       18.80     17.92 o
  12   6   0        3.14       13.17     19.20 o
 -12   7   0        5.98        1.47     10.15 o
 -11   7   0        1.68       -8.27      8.27 o
 -10   7   0       26.42       39.22     10.21 o
  -9   7   0        4.03        4.39      6.03 o
  -8   7   0        4.69        3.04      6.29 o
  -7   7   0      148.77      165.15     10.89 o
  -6   7   0       33.07       28.88      4.73 o
  -5   7   0      575.73      580.05     12.48 o
  -4   7   0        3.01        6.52      2.80 o
  -3   7   0      183.44      175.76      4.74 o
  -2   7   0      104.68      106.81      3.48 o
  -1   7   0       18.52       16.20      2.08 o
   0   7   0      295.66      303.70      6.56 o
   1   7   0       30.15       32.38      2.80 o
   2   7   0       26.44       28.50      2.84 o
   3   7   0      436.84      456.32      8.68 o
   4   7   0      131.59      118.85      4.77 o
   5   7   0        3.26        1.86      2.61 o
   6   7   0      640.45      627.32     13.97 o
   7   7   0      401.70      405.47     14.38 o
   8   7   0       17.88        8.23      6.39 o
   9   7   0       13.21       14.96      6.52 o
  10   7   0        1.22       22.78     11.68 o
  11   7   0        2.31       -1.24     12.06 o
  12   7   0        0.27        9.49     13.12 o
 -11   8   0        5.82       23.28     12.08 o
 -10   8   0       23.11       27.50      9.78 o
  -9   8   0        0.35        4.74      7.83 o
  -8   8   0       77.51       84.17      8.80 o
  -7   8   0      139.51      179.72      8.94 o
  -6   8   0      161.99      182.34      8.43 o
  -5   8   0      581.68      561.41     12.73 o
  -4   8   0      286.52      264.16      6.56 o
  -3   8   0      733.58      719.78     13.37 o
  -2   8   0      270.30      268.95      5.82 o
  -1   8   0        4.35        6.60      2.18 o
   0   8   0      318.89      308.70      7.38 o
   1   8   0       10.84       14.61      2.71 o
   2   8   0      372.42      383.12      9.31 o
   3   8   0       38.96       46.88      3.04 o
   4   8   0      298.25      259.08      7.16 o
   5   8   0      560.47      550.93     13.95 o
   6   8   0      259.82      272.63     11.42 o
   7   8   0       79.60       90.43      8.06 o
   8   8   0      321.55      306.17     19.30 o
   9   8   0        7.98       -2.48      6.35 o
  10   8   0        2.42       -6.67     12.29 o
  11   8   0        1.69       10.28     12.71 o
 -11   9   0        0.26        6.07     10.07 o
 -10   9   0        0.64       -5.61      8.45 o
  -9   9   0       10.15       10.85      7.32 o
  -8   9   0       11.65       -4.08      5.71 o
  -7   9   0       19.51       17.55      5.25 o
  -6   9   0       17.17       14.73      4.68 o
  -5   9   0      249.93      267.05      8.75 o
  -4   9   0       21.48       20.30      4.02 o
  -3   9   0      246.73      263.52      6.96 o
  -2   9   0       50.49       55.58      3.10 o
  -1   9   0       22.02       16.67      3.11 o
   0   9   0      220.69      188.22     10.04 o
   1   9   0      194.67      196.68      5.42 o
   2   9   0      149.33      159.94      5.43 o
   3   9   0       16.51       14.12      3.35 o
   4   9   0        0.79       -3.52      3.52 o
   5   9   0        5.27       12.51      4.36 o
   6   9   0      113.67      101.91      8.22 o
   7   9   0       59.27       76.56      7.99 o
   8   9   0        3.75        6.55      6.50 o
   9   9   0       16.00       20.73      7.58 o
  10   9   0        5.46       26.49     12.29 o
  11   9   0       52.85       54.37     15.53 o
 -10  10   0        0.02       -6.18      8.89 o
  -9  10   0        2.52       -5.63      6.64 o
  -8  10   0        0.08       -1.92      6.15 o
  -7  10   0        1.44       -2.42      4.85 o
  -6  10   0        2.67        3.26      4.67 o
  -5  10   0        1.30        2.51      4.28 o
  -4  10   0       21.64       15.42      3.76 o
  -3  10   0      123.03      126.64      5.68 o
  -2  10   0        0.54       -2.31      2.31 o
  -1  10   0       16.37       15.18      2.30 o
   0  10   0       81.75       91.03      6.55 o
   1  10   0       48.55       51.17      2.97 o
   2  10   0        6.69       -0.67      2.69 o
   3  10   0        2.22       -1.24      3.35 o
   4  10   0      133.34      137.63      6.89 o
   5  10   0       12.51        7.98      5.21 o
   6  10   0        0.14       -1.24      5.38 o
   7  10   0       30.36       25.13      6.73 o
   8  10   0        0.06        0.49      6.37 o
   9  10   0        1.45        7.54      8.23 o
  10  10   0        0.18       -3.21     10.88 o
  -9  11   0        2.16       11.36      7.48 o
  -8  11   0        1.13       10.32      6.79 o
  -7  11   0        3.36        7.64      5.47 o
  -6  11   0        0.11       -4.37      4.37 o
  -5  11   0       11.22       14.73      4.66 o
  -4  11   0       64.40       60.44      5.03 o
  -3  11   0      115.87      110.95      5.30 o
  -2  11   0        0.01       -0.13      3.17 o
  -1  11   0       52.34       46.36      4.15 o
   0  11   0        6.65        7.14      2.50 o
   1  11   0       71.01       69.86      3.81 o
   2  11   0        8.17        5.95      3.36 o
   3  11   0      237.57      234.46      8.82 o
   4  11   0       14.22       -4.33      5.10 o
   5  11   0        5.81        0.62      4.99 o
   6  11   0       32.36       31.33      6.75 o
   7  11   0       29.90       21.49      8.20 o
   8  11   0        0.01        3.65      7.86 o
   9  11   0        1.84       -2.34      8.32 o
  -8  12   0        7.03       11.78     11.74 o
  -7  12   0        1.57        0.70      6.21 o
  -6  12   0        3.98        1.50      4.84 o
  -5  12   0       18.69       13.91      4.97 o
  -4  12   0        7.75        5.39      4.14 o
  -3  12   0        0.04        4.62      3.33 o
  -2  12   0        8.43        1.67      3.12 o
  -1  12   0       11.34        7.79      2.85 o
   0  12   0        7.92        9.43      2.79 o
   1  12   0        0.33       -2.70      2.70 o
   2  12   0       62.19       57.91      5.54 o
   3  12   0        7.15        9.09      4.87 o
   4  12   0      146.28      162.46     10.31 o
   5  12   0       66.16       73.14      8.28 o
   6  12   0        1.71        3.92      6.42 o
   7  12   0        1.16        5.42      7.14 o
   8  12   0        4.61       12.47      8.30 o
  -7  13   0        5.97       22.21      7.30 o
  -6  13   0       18.11       15.19      5.68 o
  -5  13   0       18.98       19.83      5.29 o
  -4  13   0       20.20       11.87      4.63 o
  -3  13   0        4.11        3.82      5.17 o
  -2  13   0       16.72       20.45      3.66 o
  -1  13   0       14.97       14.49      3.37 o
   0  13   0       21.16       23.02      3.40 o
   1  13   0        0.02       -3.01      3.01 o
   2  13   0       10.77        7.83      4.86 o
   3  13   0        1.57       -0.71      5.10 o
   4  13   0       17.67       35.88      8.29 o
   5  13   0        6.37       -0.77      6.34 o
   6  13   0        5.65       10.50      6.86 o
   7  13   0        0.35       -3.68      7.47 o
  -6  14   0        9.98       -0.50     17.92 o
  -5  14   0       11.73        8.90      5.45 o
  -4  14   0        0.21        1.48      5.48 o
  -3  14   0        3.28       -0.94      4.26 o
  -2  14   0        3.96       -3.72      3.72 o
  -1  14   0        0.46       -3.56      3.56 o
   0  14   0        0.41        2.06      3.53 o
   1  14   0       55.34       58.94      6.00 o
   2  14   0       44.97       37.69      6.52 o
   3  14   0        3.31       -3.62      5.38 o
   4  14   0        0.28        1.98      7.83 o
   5  14   0        3.10        1.90      6.88 o
   6  14   0        3.19        3.70      7.49 o
  -3  15   0        0.20       -5.55      5.55 o
  -2  15   0        0.00       -2.81      4.84 o
  -1  15   0       16.81       11.72      5.07 o
   0  15   0       22.77       25.64      5.45 o
   1  15   0       20.76       15.53      6.49 o
   2  15   0       11.00        9.86      6.75 o
   3  15   0        2.19        4.54      6.39 o
  -3 -15   1        2.89        8.71     10.20 o
  -2 -15   1        5.30        6.93      5.89 o
  -1 -15   1       18.89       20.18      7.29 o
   0 -15   1        2.45        1.83      5.03 o
   1 -15   1        0.51       -2.95      5.21 o
   2 -15   1        7.44       10.21      5.46 o
   3 -15   1        0.00        5.16      7.23 o
  -5 -14   1        1.78       -6.44      6.74 o
  -4 -14   1        3.35        6.70      6.70 o
  -3 -14   1       23.91       22.94      8.87 o
  -2 -14   1        4.49        6.41      8.04 o
  -1 -14   1        4.76        1.97      4.98 o
   0 -14   1        1.89       -1.80      3.97 o
   1 -14   1        0.52       -0.94      4.02 o
   2 -14   1        2.55        4.20      4.34 o
   3 -14   1        5.78        9.38      4.73 o
   4 -14   1        1.75        3.62      4.99 o
   5 -14   1        1.75        1.73      5.27 o
  -7 -13   1        0.06       -5.50      7.75 o
  -6 -13   1       11.97        7.14      7.37 o
  -5 -13   1        2.05        0.88      6.55 o
  -4 -13   1        5.90       24.53      6.70 o
  -3 -13   1       21.86       24.50      6.10 o
  -2 -13   1        9.64        8.17      6.05 o
  -1 -13   1       11.74        7.71      4.78 o
   0 -13   1        1.06       -1.04      4.59 o
   1 -13   1       49.60       49.24      4.89 o
   2 -13   1        0.73       -2.93      3.81 o
   3 -13   1        3.04       -3.09      4.18 o
   4 -13   1        0.00       -3.23      4.22 o
   5 -13   1        3.41        0.76      4.91 o
   6 -13   1        9.48       11.02      5.64 o
   7 -13   1        6.52       -2.61      6.52 o
  -8 -12   1        0.00        2.52      8.32 o
  -7 -12   1        0.10        0.78     10.28 o
  -6 -12   1        3.78       -0.11      7.08 o
  -5 -12   1        0.01        7.21      6.33 o
  -4 -12   1        0.00        0.56      5.50 o
  -3 -12   1       65.97       70.80      7.12 o
  -2 -12   1        3.85        1.78      3.89 o
  -1 -12   1       52.09       42.42      4.12 o
   0 -12   1       30.76       31.27      3.73 o
   1 -12   1       11.26        9.58      3.80 o
   2 -12   1        1.26       -3.04      3.21 o
   3 -12   1        2.81        2.94      4.37 o
   4 -12   1       26.61       16.23      4.62 o
   5 -12   1       13.40       13.74      4.98 o
   6 -12   1        9.57       10.50      5.43 o
   7 -12   1        0.66       -4.25      8.09 o
   8 -12   1        1.77        0.05      8.84 o
  -9 -11   1        0.39        6.08     11.55 o
  -8 -11   1        0.40       -3.23      7.97 o
  -7 -11   1        7.98       21.49      7.99 o
  -6 -11   1       29.39       27.86      7.68 o
  -5 -11   1        9.58        4.10      6.09 o
  -4 -11   1       30.57       34.00      6.46 o
  -3 -11   1       26.59       19.60      5.59 o
  -2 -11   1       34.89       37.71      4.58 o
  -1 -11   1       27.83       28.79      3.57 o
   0 -11   1      101.27      106.55      5.00 o
   1 -11   1        0.43       -2.74      2.74 o
   2 -11   1      111.79      106.09      5.21 o
   3 -11   1        7.52       10.02      4.26 o
   4 -11   1        1.55        2.38      4.01 o
   5 -11   1        0.74       -0.07      4.30 o
   6 -11   1       10.64       11.03      5.04 o
   7 -11   1        0.21       -3.30      5.93 o
   8 -11   1        3.98       -1.96      6.46 o
   9 -11   1        0.40        5.18      7.10 o
 -10 -10   1        0.99      -10.65     10.65 o
  -9 -10   1        2.64       12.02     12.16 o
  -8 -10   1        5.58        3.07      7.77 o
  -7 -10   1        2.54        9.52      7.18 o
  -6 -10   1       91.29       99.88     12.85 o
  -5 -10   1       74.33       73.39      8.87 o
  -4 -10   1       32.19       32.59      6.25 o
  -3 -10   1       11.81        9.14      4.33 o
  -2 -10   1       18.65       11.53      3.91 o
  -1 -10   1       72.09       74.21      3.89 o
   0 -10   1        3.17        3.69      2.41 o
   1 -10   1        2.55        2.91      2.49 o
   2 -10   1        4.77       -0.53      3.00 o
   3 -10   1      345.30      360.68      9.14 o
   4 -10   1       34.36       32.21      4.23 o
   5 -10   1       31.62       35.71      5.58 o
   6 -10   1        2.99       -0.82      4.47 o
   7 -10   1       27.87       27.69      5.94 o
   8 -10   1        5.84       11.82      6.57 o
   9 -10   1        0.44        8.07      6.94 o
  10 -10   1       14.84       17.57      9.59 o
 -10  -9   1       15.27       10.90     12.17 o
  -9  -9   1        0.00        1.76     10.47 o
  -8  -9   1       20.42       28.57     12.22 o
  -7  -9   1        0.07       -4.87      5.59 o
  -6  -9   1       26.47       13.63      5.98 o
  -5  -9   1       58.32       43.67      6.22 o
  -4  -9   1       81.48       91.26      6.02 o
  -3  -9   1      216.49      202.84     11.45 o
  -2  -9   1      905.19      894.42     16.98 o
  -1  -9   1       17.05       16.89      2.60 o
   0  -9   1        0.01       -2.53      2.53 o
   1  -9   1        2.66        0.39      2.16 o
   2  -9   1        0.51       -2.22      2.22 o
   3  -9   1        1.42        1.13      2.90 o
   4  -9   1     1398.27     1415.00     24.00 o
   5  -9   1      101.31       99.63      5.91 o
   6  -9   1       28.09       41.26      5.57 o
   7  -9   1        0.17        2.72      4.91 o
   8  -9   1       30.17       38.46      7.28 o
   9  -9   1       11.55       16.53      7.43 o
  10  -9   1       11.76       15.54      9.29 o
  11  -9   1        3.11        1.95     10.16 o
 -11  -8   1       15.72       18.11     12.89 o
 -10  -8   1       32.75       24.56     12.70 o
  -9  -8   1        1.54        1.25      7.88 o
  -8  -8   1       45.60       44.98      7.45 o
  -7  -8   1       22.32       20.51      6.34 o
  -6  -8   1        0.39       -4.91      5.00 o
  -5  -8   1      387.03      393.32     15.42 o
  -4  -8   1     1407.22     1411.74     22.10 o
  -3  -8   1      219.20      240.72      6.45 o
  -2  -8   1      112.26      106.62      4.63 o
  -1  -8   1       54.73       51.66      2.92 o
   0  -8   1       53.56       52.70      2.64 o
   1  -8   1       71.19       76.12      3.87 o
   2  -8   1       38.69       37.08      2.83 o
   3  -8   1       16.01       11.56      2.80 o
   4  -8   1       15.52       15.07      2.98 o
   5  -8   1      137.72      148.93      7.07 o
   6  -8   1      328.33      345.95     11.39 o
   7  -8   1        3.35        6.95      4.96 o
   8  -8   1        7.18        9.13      6.01 o
   9  -8   1        6.41       10.86      6.72 o
  10  -8   1        9.95       20.62      9.51 o
  11  -8   1        0.97       -8.56      8.56 o
 -11  -7   1       15.46       43.28     14.18 o
 -10  -7   1        2.33        1.15     10.56 o
  -9  -7   1        0.39       -6.07      6.07 o
  -8  -7   1       26.39       19.77      6.38 o
  -7  -7   1      135.01      156.38      9.55 o
  -6  -7   1      296.70      344.38     11.26 o
  -5  -7   1       34.00       33.33      5.35 o
  -4  -7   1      374.45      386.54      8.78 o
  -3  -7   1       18.32       26.14      3.24 o
  -2  -7   1       17.33       23.94      2.82 o
  -1  -7   1      223.29      226.19      5.21 o
   0  -7   1       62.05       68.47      2.66 o
   1  -7   1      161.82      173.99      4.20 o
   2  -7   1        0.30       -1.78      1.78 o
   3  -7   1       29.54       23.78      2.47 o
   4  -7   1      709.60      709.26     11.91 o
   5  -7   1       59.00       40.00      3.82 o
   6  -7   1      449.13      453.32     11.73 o
   7  -7   1       57.77       41.54      5.93 o
   8  -7   1       15.09       13.00      6.24 o
   9  -7   1        5.60       10.69      6.50 o
  10  -7   1        0.61       -1.76      7.78 o
  11  -7   1       28.05       31.08     10.45 o
  12  -7   1        0.76       -0.33      9.69 o
 -12  -6   1       22.53       75.17     24.99 o
 -11  -6   1       11.53       20.63     11.97 o
 -10  -6   1        2.58        1.87     10.55 o
  -9  -6   1        3.90       -1.49      5.99 o
  -8  -6   1        3.25        3.22      5.41 o
  -7  -6   1       38.99       39.87      5.58 o
  -6  -6   1      230.62      234.25      7.66 o
  -5  -6   1        7.82        8.84      3.13 o
  -4  -6   1       89.82       97.24      4.91 o
  -3  -6   1     1215.53     1280.76     19.30 o
  -2  -6   1       86.60       95.16      3.46 o
  -1  -6   1      178.33      171.36      3.72 o
   0  -6   1      813.60      809.29     15.64 o
   1  -6   1       57.19       59.59      2.34 o
   2  -6   1       43.49       35.30      2.19 o
   3  -6   1        4.80        2.05      2.00 o
   4  -6   1      370.31      386.93     11.15 o
   5  -6   1      714.41      720.72     14.31 o
   6  -6   1        4.84       -0.70      3.25 o
   7  -6   1        2.45       -2.26      4.49 o
   8  -6   1        6.10        0.66      4.87 o
   9  -6   1       20.02       21.25      6.66 o
  10  -6   1       20.88       13.25      8.22 o
  11  -6   1        0.38        6.53      9.00 o
  12  -6   1        0.37        8.57      9.65 o
 -12  -5   1       16.22       55.34     24.33 o
 -11  -5   1       10.10       -1.17     10.88 o
 -10  -5   1        0.55       -6.80     13.15 o
  -9  -5   1        0.03        1.69      5.54 o
  -8  -5   1       34.87       29.11      5.47 o
  -7  -5   1       49.67       40.18      4.68 o
  -6  -5   1       19.11       21.05      3.86 o
  -5  -5   1       60.54       56.67      4.02 o
  -4  -5   1       12.35       12.97      2.91 o
  -3  -5   1     2672.66     2695.72     39.70 o
  -2  -5   1       62.85       67.45      3.60 o
  -1  -5   1      447.08      480.04      7.35 o
   0  -5   1      859.77      858.33     13.01 o
   1  -5   1      142.08      148.31      4.22 o
   2  -5   1      562.92      540.59      9.00 o
   3  -5   1      188.65      190.81      4.78 o
   4  -5   1      105.21       96.28      4.69 o
   5  -5   1      528.78      534.29     10.32 o
   6  -5   1       80.20       96.68      4.95 o
   7  -5   1      247.84      231.85      8.75 o
   8  -5   1        6.58        9.76      4.67 o
   9  -5   1       55.69       49.67      7.61 o
  10  -5   1        9.58        0.76      7.94 o
  11  -5   1        0.03        8.48      8.95 o
  12  -5   1       10.50       18.28     10.32 o
  13  -5   1        1.89      -18.13     18.13 o
 -12  -4   1        0.03      -16.97     16.97 o
 -11  -4   1        1.41       -5.59     11.06 o
 -10  -4   1      145.24      175.94     14.45 o
  -9  -4   1        0.14       -4.24      4.84 o
  -8  -4   1       46.29       47.25      5.76 o
  -7  -4   1       84.97       85.70      8.98 o
  -6  -4   1       80.05       81.29      4.65 o
  -5  -4   1       68.64       75.94      4.70 o
  -4  -4   1      160.51      179.18      5.48 o
  -3  -4   1      167.24      164.35      4.36 o
  -2  -4   1       18.59       22.36      2.39 o
  -1  -4   1      132.64      113.71      2.74 o
   0  -4   1     1166.82     1138.51     16.76 o
   1  -4   1      106.22      104.90      2.93 o
   2  -4   1      154.76      142.22      3.88 o
   3  -4   1      154.61      143.37      4.36 o
   4  -4   1      124.73      118.72      5.12 o
   5  -4   1      323.61      333.46      7.15 o
   6  -4   1       68.77       66.01      4.11 o
   7  -4   1        0.56       -2.40      3.00 o
   8  -4   1      154.15      162.68      8.63 o
   9  -4   1       12.48        9.37      5.98 o
  10  -4   1       64.66       50.92      9.05 o
  11  -4   1        0.01      -10.34     10.34 o
  12  -4   1        0.33       10.50     12.27 o
  13  -4   1        0.97       19.15     14.78 o
 -13  -3   1        7.02      -10.99     21.35 o
 -12  -3   1        2.17       -0.33     18.58 o
 -11  -3   1        4.23       -0.75     10.60 o
 -10  -3   1       42.96       45.08      9.90 o
  -9  -3   1        6.64       13.07      5.19 o
  -8  -3   1        1.68        1.09      4.05 o
  -7  -3   1      220.49      217.63      8.02 o
  -6  -3   1      214.07      213.33      7.44 o
  -5  -3   1     1058.03     1033.58     18.34 o
  -4  -3   1      150.68      168.97      4.88 o
  -3  -3   1       36.90       39.58      2.23 o
  -2  -3   1     2774.66     2731.13     27.48 o
  -1  -3   1      106.33       82.89      2.02 o
   0  -3   1     1488.39     1348.79     16.98 o
   1  -3   1      348.81      341.31      4.80 o
   2  -3   1      567.99      546.15      6.77 o
   3  -3   1       69.21       65.37      2.88 o
   4  -3   1      711.94      726.14     10.25 o
   5  -3   1      333.62      343.90      6.89 o
   6  -3   1      147.91      153.52      5.11 o
   7  -3   1        3.94        0.22      2.83 o
   8  -3   1       13.24        8.24      3.84 o
   9  -3   1      169.98      182.53      9.97 o
  10  -3   1      108.44      110.01     11.65 o
  11  -3   1        0.66        4.91      7.58 o
  12  -3   1        4.17        0.24     38.16 o
  13  -3   1        5.41        0.96     13.00 o
 -13  -2   1        0.01       -9.15     15.16 o
 -12  -2   1        4.29      -11.16     11.16 o
 -11  -2   1        0.09       20.49     12.16 o
 -10  -2   1        2.95       12.01      9.56 o
  -9  -2   1       28.98       25.20      7.72 o
  -8  -2   1     1243.91     1310.59     22.10 o
  -7  -2   1      522.52      497.22     10.76 o
  -6  -2   1      410.91      420.79      8.65 o
  -5  -2   1       11.50        7.21      2.30 o
  -4  -2   1        6.23        8.68      1.86 o
  -3  -2   1      329.14      315.56      5.64 o
  -2  -2   1      732.69      790.88      8.95 o
  -1  -2   1    11581.48    10989.31    105.79 o
   0  -2   1       61.77       91.19      1.66 o
   1  -2   1     4878.55     4820.64     45.64 o
   2  -2   1    28793.98    28531.30    263.78 o
   3  -2   1      434.54      432.95      5.99 o
   4  -2   1     1091.55     1061.78     13.80 o
   5  -2   1      361.57      345.13     10.69 o
   6  -2   1      117.57       91.14      4.24 o
   7  -2   1        3.83       -1.34      2.77 o
   8  -2   1       52.54       57.25      5.61 o
   9  -2   1      131.88      150.08     17.72 o
  10  -2   1        0.75        5.16      6.80 o
  11  -2   1       22.23       21.82      8.00 o
  12  -2   1        0.16       -9.63      9.63 o
  13  -2   1        0.10       15.32     13.98 o
 -13  -1   1        0.25       -1.97     16.48 o
 -12  -1   1        0.11      -10.95     10.95 o
 -11  -1   1        8.84       -2.32     10.03 o
 -10  -1   1        0.04        8.42     16.58 o
  -9  -1   1       91.96       80.31      8.60 o
  -8  -1   1     1340.28     1372.22     22.72 o
  -7  -1   1      592.88      594.73     12.79 o
  -6  -1   1       71.75       74.10      3.69 o
  -5  -1   1      540.81      465.84      8.06 o
  -4  -1   1      604.70      591.88      9.09 o
  -3  -1   1     5231.58     4857.68     52.74 o
  -2  -1   1     8655.26     8499.26     82.14 o
  -1  -1   1      165.22      152.53      2.80 o
   1  -1   1      201.70      164.67      2.46 o
   2  -1   1    16432.09    15715.35    146.18 o
   3  -1   1    27638.59    27060.28    250.08 o
   4  -1   1      188.07      173.62      4.33 o
   5  -1   1      942.35      890.39     13.19 o
   6  -1   1      111.37       96.06      3.99 o
   7  -1   1       26.29       18.12      3.24 o
   8  -1   1      441.09      422.59     14.17 o
   9  -1   1      641.36      673.59     20.28 o
  10  -1   1       90.29       67.16     11.33 o
  11  -1   1        3.06        7.08      8.77 o
  12  -1   1       35.32       18.13     11.72 o
  13  -1   1        2.82      -13.42     19.08 o
 -13   0   1        0.12        4.62     11.26 o
 -12   0   1       11.96       18.56     11.17 o
 -11   0   1        8.43        0.26     14.08 o
 -10   0   1       86.34       82.48     11.86 o
  -9   0   1      466.83      481.25     17.20 o
  -8   0   1      122.27      113.35      5.74 o
  -7   0   1      376.28      387.02      8.41 o
  -6   0   1       53.01       62.84      3.34 o
  -5   0   1      116.84      112.51      4.27 o
  -4   0   1      323.19      322.52      5.44 o
  -3   0   1     2172.50     2148.21     22.29 o
  -2   0   1     2339.57     2345.82     26.00 o
   2   0   1        1.95       -0.32      1.07 o
   3   0   1    16239.52    15512.09    156.65 o
   4   0   1       27.73       35.69      2.20 o
   5   0   1     3149.99     3162.83     38.07 o
   6   0   1     1085.98     1080.26     16.64 o
   7   0   1       96.55       97.58      4.90 o
   8   0   1      195.58      201.03      7.13 o
   9   0   1      601.06      590.78     14.70 o
  10   0   1        7.22       -5.31      7.14 o
  11   0   1       27.22       25.85     10.55 o
  12   0   1        0.02       -9.57      9.57 o
  13   0   1        0.64        3.84     11.88 o
 -13   1   1        7.91        4.53     13.79 o
 -12   1   1        1.94       -2.33     10.26 o
 -11   1   1        7.73       -0.97      8.95 o
 -10   1   1       22.86       31.56      9.12 o
  -9   1   1      187.58      161.83     11.02 o
  -8   1   1       19.47       16.00      3.21 o
  -7   1   1       54.84       49.70      5.08 o
  -6   1   1      175.06      170.54      5.99 o
  -5   1   1      228.53      236.11      7.88 o
  -4   1   1      499.01      553.46      9.44 o
  -3   1   1      454.54      469.99      6.70 o
  -2   1   1      621.25      578.91      7.18 o
  -1   1   1      126.69      129.56      2.90 o
   1   1   1     5048.74     4384.18    136.41 o
   2   1   1    22234.30    21025.94    211.50 o
   3   1   1     4134.06     3726.55     38.95 o
   4   1   1        5.13        2.26      1.64 o
   5   1   1        2.33        1.22      2.23 o
   6   1   1      107.20      102.91      4.21 o
   7   1   1      107.15      108.77      4.68 o
   8   1   1      183.48      172.62      6.21 o
   9   1   1      128.53      122.78      7.46 o
  10   1   1        3.37       -7.25      7.97 o
  11   1   1       16.35       20.87      9.60 o
  12   1   1        0.60       -9.44      9.44 o
  13   1   1        0.88        3.21     11.20 o
 -13   2   1       11.00       33.93     15.43 o
 -12   2   1        0.74      -21.08     21.08 o
 -11   2   1       14.38       16.93     10.36 o
 -10   2   1        0.33        3.81      8.54 o
  -9   2   1       34.21       18.04      6.82 o
  -8   2   1      154.39      168.02      8.92 o
  -7   2   1       36.09       30.98      3.71 o
  -6   2   1      293.24      278.89      7.75 o
  -5   2   1       89.87       88.20      3.63 o
  -4   2   1      929.58      955.88     12.76 o
  -3   2   1       77.74       95.00      2.60 o
  -2   2   1     4500.77     4333.32     39.49 o
  -1   2   1     1401.64     1358.79     13.32 o
   0   2   1      454.20      416.74      8.60 o
   1   2   1       10.91       11.51      1.07 o
   2   2   1     3409.69     3051.68     30.20 o
   3   2   1      549.78      539.17      7.15 o
   4   2   1      152.02      162.27      4.53 o
   5   2   1      137.30      123.87      4.86 o
   6   2   1       28.02       24.53      2.57 o
   7   2   1        2.38        1.91      2.85 o
   8   2   1       12.10       10.46      3.73 o
   9   2   1        3.74        0.03      3.97 o
  10   2   1        0.09        1.55     11.01 o
  11   2   1       18.37       14.06     13.55 o
  12   2   1        3.63        1.72      9.62 o
  13   2   1        6.07        6.64     14.60 o
 -13   3   1        0.18       16.52     14.23 o
 -12   3   1        1.47        1.15     12.46 o
 -11   3   1        0.00        3.72      9.84 o
 -10   3   1       23.08       12.98      7.44 o
  -9   3   1      126.42      118.61     10.16 o
  -8   3   1        2.49       -4.09      4.09 o
  -7   3   1       76.01       84.48      4.54 o
  -6   3   1       34.50       38.13      3.95 o
  -5   3   1       67.74       83.74      3.32 o
  -4   3   1     2617.45     2628.61     28.75 o
  -3   3   1      903.14      938.91     10.78 o
  -2   3   1     1378.07     1294.30     14.26 o
  -1   3   1      830.43      784.21      9.42 o
   0   3   1       20.01        2.62      2.30 o
   1   3   1     5974.47     5595.07     77.97 o
   2   3   1     1045.53      953.82     11.91 o
   3   3   1     1806.14     1810.13     21.79 o
   4   3   1     2193.26     2148.51     24.82 o
   5   3   1      186.09      199.81      5.12 o
   6   3   1        1.17        1.16      2.32 o
   7   3   1        9.85        2.70      2.48 o
   8   3   1      113.90       87.25      7.42 o
   9   3   1        2.44        2.48      4.90 o
  10   3   1        0.02        0.32      6.95 o
  11   3   1        4.97        7.18      8.49 o
  12   3   1        5.31       28.17     20.94 o
  13   3   1       11.99       38.64     31.61 o
 -13   4   1        3.79      -10.41     21.15 o
 -12   4   1        1.41      -11.22     37.42 o
 -11   4   1       10.40       11.72      9.30 o
 -10   4   1       55.66       57.80     17.53 o
  -9   4   1        5.17       -2.36      5.84 o
  -8   4   1       14.17        5.26      4.34 o
  -7   4   1        0.17        5.06      3.29 o
  -6   4   1      275.52      285.85     11.66 o
  -5   4   1      392.63      391.81      9.18 o
  -4   4   1      103.62      105.78      3.67 o
  -3   4   1       27.48       18.41      2.08 o
  -2   4   1      119.46      128.63      3.06 o
  -1   4   1       35.96       31.73      2.72 o
   0   4   1      258.49      230.68     10.67 o
   1   4   1       54.38       39.64      2.74 o
   2   4   1       12.62       13.30      1.54 o
   3   4   1       72.43       88.59      3.59 o
   4   4   1      571.14      645.58     10.32 o
   5   4   1        4.05        6.59      2.30 o
   6   4   1        0.56        3.90      2.39 o
   7   4   1        4.36        2.19      2.90 o
   8   4   1      199.42      197.91      9.75 o
   9   4   1       58.64       68.36      7.56 o
  10   4   1       14.72       11.38      8.07 o
  11   4   1       15.66       -4.24     10.95 o
  12   4   1        0.65       -1.49     19.66 o
  13   4   1       13.77       64.59     26.51 o
 -12   5   1        4.18        5.72     12.24 o
 -11   5   1        0.04       -2.21      8.45 o
 -10   5   1       11.36        7.53      8.78 o
  -9   5   1       14.32       12.67     11.93 o
  -8   5   1       52.72       53.49      5.94 o
  -7   5   1      103.41       96.95      6.33 o
  -6   5   1      176.80      178.63      6.65 o
  -5   5   1      580.21      583.11     11.05 o
  -4   5   1       93.32      101.15      4.19 o
  -3   5   1        3.17       -1.76      1.76 o
  -2   5   1       83.91       77.97      2.50 o
  -1   5   1       57.33       55.12      4.04 o
   0   5   1      209.51      231.58      5.93 o
   1   5   1      137.71      126.66     16.73 o
   2   5   1      803.44      836.57     12.10 o
   3   5   1       18.20       24.83      2.31 o
   4   5   1      347.55      375.76      7.90 o
   5   5   1       25.14       21.77      3.39 o
   6   5   1        0.24       -2.42      2.61 o
   7   5   1       19.23       17.21      3.30 o
   8   5   1        3.23       -3.62      3.67 o
   9   5   1        2.54       -4.65      4.65 o
  10   5   1        3.96        1.02      9.43 o
  11   5   1        0.03       -0.56     10.78 o
  12   5   1       13.67        5.49     20.86 o
  13   5   1        2.64        8.51     21.35 o
 -12   6   1        1.72       15.99     10.37 o
 -11   6   1        1.37        8.47      8.78 o
 -10   6   1       14.53       13.53      8.50 o
  -9   6   1        7.12       -7.91      8.70 o
  -8   6   1       15.24        8.25      5.18 o
  -7   6   1        9.80       13.70      4.56 o
  -6   6   1      455.79      460.72     10.98 o
  -5   6   1      396.45      427.63      9.67 o
  -4   6   1      406.93      453.51      8.59 o
  -3   6   1      360.52      377.03      6.94 o
  -2   6   1      414.75      411.54      7.01 o
  -1   6   1       46.14       47.77      3.35 o
   0   6   1      203.15      175.53      7.89 o
   1   6   1      231.64      243.29      7.59 o
   2   6   1      110.28      111.83      3.36 o
   3   6   1       70.46       54.11      2.94 o
   4   6   1       58.23       65.64      3.70 o
   5   6   1       70.63       90.79      5.03 o
   6   6   1       49.52       58.83      4.37 o
   7   6   1       71.01       78.74      5.60 o
   8   6   1       44.93       52.94      5.47 o
   9   6   1       10.48       15.60      6.01 o
  10   6   1      155.99      184.92     18.46 o
  11   6   1       13.46       12.98     11.65 o
  12   6   1       41.42       52.86     22.76 o
 -12   7   1        3.81        2.23     13.31 o
 -11   7   1        4.80        3.30      8.64 o
 -10   7   1        4.27       -2.09      8.07 o
  -9   7   1        1.42        5.05      6.22 o
  -8   7   1       14.45       18.47      8.12 o
  -7   7   1       75.29       68.14      6.48 o
  -6   7   1      157.86      163.91      7.86 o
  -5   7   1      396.13      456.42     13.45 o
  -4   7   1      234.32      245.55      6.24 o
  -3   7   1      696.19      685.01     10.60 o
  -2   7   1      611.45      656.27     10.27 o
  -1   7   1       24.68       21.67      3.00 o
   0   7   1       36.79       41.23      3.25 o
   1   7   1     1015.82     1070.75     24.33 o
   2   7   1        7.94        6.76      2.10 o
   3   7   1      255.01      248.63      5.66 o
   4   7   1        0.01       -1.29      2.45 o
   5   7   1        9.27        9.15      2.96 o
   6   7   1      108.11      112.93      6.03 o
   7   7   1       63.78       78.51      6.79 o
   8   7   1       88.90       97.03      7.81 o
   9   7   1        0.79        7.55      6.25 o
  10   7   1      166.19      200.71     19.05 o
  11   7   1       23.06        3.27     11.20 o
  12   7   1        1.60       10.43     13.31 o
 -11   8   1        0.92        3.34      8.99 o
 -10   8   1        0.06       -5.19      8.41 o
  -9   8   1       21.31       13.83      7.02 o
  -8   8   1        0.32       -5.48      5.48 o
  -7   8   1       70.08       77.39      6.84 o
  -6   8   1      191.17      193.08      8.54 o
  -5   8   1      987.82      996.58     20.46 o
  -4   8   1        6.56        8.94      2.60 o
  -3   8   1      149.42      162.64      5.03 o
  -2   8   1       18.21       16.75      2.03 o
  -1   8   1     1327.59     1344.82     22.48 o
   0   8   1      491.07      471.03     12.68 o
   1   8   1      253.91      253.84      5.87 o
   2   8   1     1519.05     1592.16     23.98 o
   3   8   1        0.00       -0.05      2.42 o
   4   8   1       43.61       42.28      3.69 o
   5   8   1      187.62      169.74      6.60 o
   6   8   1       36.57       26.34      5.84 o
   7   8   1       57.64       56.17      6.14 o
   8   8   1       83.65       92.52     11.80 o
   9   8   1        0.17       -0.38      6.11 o
  10   8   1       14.31       13.50     11.59 o
  11   8   1        0.00       -4.79     10.78 o
  12   8   1        5.84       15.01     13.85 o
 -11   9   1        9.38        4.43     13.53 o
 -10   9   1        7.93        8.82      9.23 o
  -9   9   1        2.26       15.34      7.14 o
  -8   9   1       13.32        6.84      6.19 o
  -7   9   1       41.32       34.42      5.83 o
  -6   9   1       30.38       17.48      6.60 o
  -5   9   1      207.33      191.46      8.05 o
  -4   9   1       15.74       12.74      3.66 o
  -3   9   1      101.92       95.34      4.91 o
  -2   9   1      101.70      102.11      3.57 o
  -1   9   1      396.45      395.24      8.78 o
   0   9   1        5.20        6.12      2.13 o
   1   9   1       47.82       45.81      2.83 o
   2   9   1        4.27        3.13      2.10 o
   3   9   1        0.38       -2.73      2.73 o
   4   9   1      195.11      194.30      7.32 o
   5   9   1       33.66       24.80      4.62 o
   6   9   1       62.30       64.87      6.99 o
   7   9   1       15.54       32.49      6.47 o
   8   9   1       48.30       38.89      7.33 o
   9   9   1       24.79       20.91      7.53 o
  10   9   1       78.69       69.14     14.70 o
  11   9   1        2.71       -2.05     14.23 o
 -10  10   1        0.41        5.17      8.79 o
  -9  10   1        5.17        2.62      6.83 o
  -8  10   1       13.35       15.61      6.68 o
  -7  10   1        8.19        6.34      5.00 o
  -6  10   1       24.21       20.71      5.55 o
  -5  10   1       80.14       66.85      5.69 o
  -4  10   1        6.76        7.11      4.65 o
  -3  10   1      228.63      234.09      9.75 o
  -2  10   1       53.92       54.23      3.05 o
  -1  10   1        0.89        2.08      2.67 o
   0  10   1       84.77       95.41      3.98 o
   1  10   1        0.01       -0.07      2.25 o
   2  10   1       14.32        9.31      2.74 o
   3  10   1        7.03        0.90      3.04 o
   4  10   1        0.24       -3.53      3.53 o
   5  10   1       18.70       15.69      5.22 o
   6  10   1      303.82      328.38     20.09 o
   7  10   1       33.91       31.44      7.62 o
   8  10   1       40.57       49.06      7.95 o
   9  10   1       12.11       -0.06      6.66 o
  10  10   1        7.44       31.82     12.77 o
  -9  11   1        3.76        1.59      7.11 o
  -8  11   1        4.31        3.14      6.47 o
  -7  11   1        7.63        5.45      5.43 o
  -6  11   1       28.16       36.39      5.62 o
  -5  11   1        1.12       -4.10      4.10 o
  -4  11   1       13.69        5.21      3.59 o
  -3  11   1      120.22      136.13      5.49 o
  -2  11   1        0.00        1.51      2.48 o
  -1  11   1       26.43       43.03      3.55 o
   0  11   1       49.68       46.15      4.09 o
   1  11   1        0.43       -0.69      2.86 o
   2  11   1       83.87       75.93      5.64 o
   3  11   1        3.70        5.58      3.50 o
   4  11   1      145.76      163.43      7.35 o
   5  11   1       25.42       20.71      5.61 o
   6  11   1        0.93        5.32      5.62 o
   7  11   1       10.59       10.23      6.30 o
   8  11   1        2.33       -1.26      6.50 o
   9  11   1        0.25        1.21      7.08 o
  10  11   1        5.87       10.61     11.25 o
  -8  12   1        2.17        0.09      7.16 o
  -7  12   1        7.95        3.41      6.44 o
  -6  12   1       55.66       62.99      6.51 o
  -5  12   1       12.37       10.97      4.78 o
  -4  12   1       45.43       46.54      4.99 o
  -3  12   1       18.18       14.17      3.55 o
  -2  12   1        7.50        1.36      3.90 o
  -1  12   1        1.60       -1.42      2.33 o
   0  12   1        0.26       -2.95      2.95 o
   1  12   1       45.95       44.58      3.16 o
   2  12   1        0.07       -1.18      3.11 o
   3  12   1      479.17      508.51     13.17 o
   4  12   1       21.49       25.73      6.48 o
   5  12   1       36.54       38.03      6.33 o
   6  12   1       12.94        8.80      7.65 o
   7  12   1        0.10        0.71      6.09 o
   8  12   1        1.20        6.49      7.12 o
   9  12   1        0.53        6.18      8.79 o
  -7  13   1       18.15       28.34      8.17 o
  -6  13   1       32.17       43.41      6.60 o
  -5  13   1        0.43        0.35      4.48 o
  -4  13   1        1.27       -3.93      3.99 o
  -3  13   1        0.78       -4.55      4.55 o
  -2  13   1       14.99       15.24      3.26 o
  -1  13   1        0.00       -0.63      2.58 o
   0  13   1       31.20       33.97      3.08 o
   1  13   1       98.77      102.31      4.45 o
   2  13   1       19.53       25.21      4.04 o
   3  13   1       70.82       75.05      6.76 o
   4  13   1       77.98       73.49      7.48 o
   5  13   1        3.09       -3.57      5.72 o
   6  13   1        5.12       -2.68      6.34 o
   7  13   1        2.48       -6.66      7.15 o
   8  13   1        0.13        7.06      8.03 o
  -6  14   1        0.11       -0.03      5.55 o
  -5  14   1        7.09        4.06      4.99 o
  -4  14   1        8.44       19.88      5.92 o
  -3  14   1       14.85       12.68      4.41 o
  -2  14   1        0.15        0.27      3.44 o
  -1  14   1       21.46       20.55      3.86 o
   0  14   1        1.06        3.10      4.89 o
   1  14   1       13.23       15.49      4.24 o
   2  14   1       21.29       31.69      5.10 o
   3  14   1       21.28       18.13      5.54 o
   4  14   1       26.01       31.37      6.81 o
   5  14   1       30.85       32.66      7.36 o
   6  14   1        4.90       17.03      7.56 o
  -4  15   1        1.50       -0.86      7.19 o
  -3  15   1       18.37       23.44      5.72 o
  -2  15   1        4.86       -0.54      4.60 o
  -1  15   1        4.06        4.66      4.39 o
   0  15   1       24.78       28.17      4.84 o
   1  15   1       12.77       18.52      5.87 o
   2  15   1       41.45       61.31     16.77 o
   3  15   1       30.97       13.42      9.66 o
   4  15   1        4.16       11.43      6.80 o
  -1 -15   2        5.67       -3.62      5.80 o
   0 -15   2        1.94        6.86      5.76 o
   1 -15   2        7.41       10.22      7.03 o
   2 -15   2        0.76        4.21      9.83 o
  -4 -14   2        2.14        6.13      8.96 o
  -3 -14   2        2.20        7.21      6.39 o
  -2 -14   2       22.65       27.28      6.82 o
  -1 -14   2       16.22       17.37      5.87 o
   0 -14   2        0.73        3.67      4.45 o
   1 -14   2        4.32        2.04      4.35 o
   2 -14   2        0.31       -4.09      4.37 o
   3 -14   2        4.82        7.58      5.08 o
   4 -14   2        5.30        8.30      5.50 o
   5 -14   2        1.14        6.94      6.09 o
  -6 -13   2       11.20       13.85      7.95 o
  -5 -13   2        0.30       -1.61      6.60 o
  -4 -13   2        3.80        6.86      6.59 o
  -3 -13   2        0.20        9.11      6.00 o
  -2 -13   2        0.40        2.76      5.29 o
  -1 -13   2        3.79        6.44      5.13 o
   0 -13   2        2.64       -3.94      3.94 o
   1 -13   2        0.26       -1.09      4.05 o
   2 -13   2       24.35       17.18      4.81 o
   3 -13   2        7.75        2.70      4.50 o
   4 -13   2       23.20       16.72      7.24 o
   5 -13   2       10.23       14.90      8.51 o
   6 -13   2       12.35       17.12      6.72 o
   7 -13   2        8.85       19.70      7.40 o
  -7 -12   2        4.25       -0.15      7.97 o
  -6 -12   2       25.81       18.80      8.01 o
  -5 -12   2        9.79       11.34      7.23 o
  -4 -12   2       12.73       11.81      6.99 o
  -3 -12   2        0.35        4.61      5.55 o
  -2 -12   2       28.31       18.29      5.50 o
  -1 -12   2       31.61       32.16      4.81 o
   0 -12   2        0.02       -3.22      3.22 o
   1 -12   2       13.54        2.06      3.53 o
   2 -12   2       39.04       45.07      5.42 o
   3 -12   2       23.94       31.04      8.02 o
   4 -12   2        0.19        2.31      4.32 o
   5 -12   2        0.05       -1.17      5.56 o
   6 -12   2       10.43        5.94      5.58 o
   7 -12   2        0.07       -1.00      6.55 o
   8 -12   2        0.29        5.86      7.45 o
  -9 -11   2        3.48        9.99     11.84 o
  -8 -11   2        4.16        3.32      8.94 o
  -7 -11   2        6.64       19.40      9.58 o
  -6 -11   2       23.65       32.99     12.80 o
  -5 -11   2        1.50       -3.90      7.36 o
  -4 -11   2        0.46        4.24      5.91 o
  -3 -11   2        2.15       -4.80      4.80 o
  -2 -11   2        4.45       10.60      4.35 o
  -1 -11   2      153.19      155.98     10.42 o
   0 -11   2       77.59       70.01      4.77 o
   1 -11   2        2.90        1.49      3.41 o
   2 -11   2      100.70      104.99      5.64 o
   3 -11   2      174.12      175.46      6.88 o
   4 -11   2       31.01       26.34      7.41 o
   5 -11   2       64.78       61.81      6.20 o
   6 -11   2       50.91       50.02      6.18 o
   7 -11   2        0.37        2.40      6.24 o
   8 -11   2        2.31        8.77      7.01 o
   9 -11   2        0.20       -3.93      7.04 o
  -9 -10   2        1.75        4.56     11.23 o
  -8 -10   2       14.83        1.92      7.63 o
  -7 -10   2        0.56       -1.86      7.77 o
  -6 -10   2        1.40       -2.76      6.48 o
  -5 -10   2        0.46        4.14      5.89 o
  -4 -10   2      243.40      246.25     12.09 o
  -3 -10   2       15.61       27.01      7.26 o
  -2 -10   2      159.61      165.22      7.51 o
  -1 -10   2      147.49      144.03      6.40 o
   0 -10   2      262.41      240.45      7.64 o
   1 -10   2      639.47      686.94     13.99 o
   2 -10   2      418.21      413.52     11.37 o
   3 -10   2      405.55      398.88     10.14 o
   4 -10   2       56.85       58.38      4.91 o
   5 -10   2       30.94       28.11      5.04 o
   6 -10   2       21.40       15.30      5.12 o
   7 -10   2       24.59       12.07      7.04 o
   8 -10   2       24.10       36.08      7.78 o
   9 -10   2        6.82        5.95      7.16 o
  10 -10   2       19.64       17.93      9.65 o
 -10  -9   2        8.10       -3.25     12.10 o
  -9  -9   2        4.31        6.68     10.85 o
  -8  -9   2        0.94       -3.67      7.39 o
  -7  -9   2      107.15      115.37     11.30 o
  -6  -9   2       53.56       52.00      9.07 o
  -5  -9   2      287.50      294.85     13.78 o
  -4  -9   2       11.73       24.14      6.02 o
  -3  -9   2        3.73        3.02      4.32 o
  -2  -9   2     1776.72     1747.16     30.30 o
  -1  -9   2      624.73      597.07     11.52 o
   0  -9   2        0.61        6.39      2.78 o
   1  -9   2        0.05       -2.88      2.88 o
   2  -9   2        0.05        2.01      2.68 o
   3  -9   2      653.14      648.26     13.18 o
   4  -9   2      129.80      127.72      6.15 o
   5  -9   2       25.32       18.73      4.75 o
   6  -9   2        0.34        3.33      4.39 o
   7  -9   2      157.43      158.98      8.82 o
   8  -9   2        3.34       -3.42      5.97 o
   9  -9   2       73.70      108.06     14.63 o
  10  -9   2        4.82       11.39     11.30 o
  11  -9   2        6.82       -6.15     12.89 o
 -11  -8   2        0.04       18.98     20.84 o
 -10  -8   2        3.28       19.15     11.99 o
  -9  -8   2        6.11        3.22     10.49 o
  -8  -8   2       26.67       26.20      9.48 o
  -7  -8   2        4.43       -0.52      6.46 o
  -6  -8   2        1.86       -5.42      5.42 o
  -5  -8   2        0.54       -0.03      5.53 o
  -4  -8   2      662.93      654.38     16.94 o
  -3  -8   2      938.19      959.08     17.12 o
  -2  -8   2        6.80        6.30      2.55 o
  -1  -8   2      124.65      108.88      4.24 o
   0  -8   2      129.64      127.52      4.45 o
   1  -8   2        0.70        0.63      2.13 o
   2  -8   2       23.82       17.96      2.76 o
   3  -8   2       70.52       64.83      3.52 o
   4  -8   2      231.67      245.45      6.70 o
   5  -8   2       51.83       46.58      4.81 o
   6  -8   2       34.33       32.60      5.95 o
   7  -8   2       18.39       12.74      5.00 o
   8  -8   2        2.10       -3.43      5.87 o
   9  -8   2        0.68        0.11      6.41 o
  10  -8   2        0.11        4.69      8.86 o
  11  -8   2        2.45        4.50      9.46 o
 -11  -7   2       15.02       19.57     14.06 o
 -10  -7   2        3.88       11.35     11.52 o
  -9  -7   2        6.94       -3.95     12.49 o
  -8  -7   2       52.23       48.11      9.01 o
  -7  -7   2       45.05       43.04     10.22 o
  -6  -7   2        7.67        0.91      5.63 o
  -5  -7   2       10.17        9.18      3.66 o
  -4  -7   2       16.15       16.89      4.26 o
  -3  -7   2       29.89       34.17      4.00 o
  -2  -7   2      268.55      256.14      6.55 o
  -1  -7   2      172.53      164.93      4.41 o
   0  -7   2        0.01       -1.85      1.85 o
   1  -7   2       45.68       51.91      3.02 o
   2  -7   2       70.01       74.56      3.07 o
   3  -7   2      130.31      121.36      4.20 o
   4  -7   2      111.31       95.47      4.30 o
   5  -7   2       28.12       30.74      3.58 o
   6  -7   2       10.20        7.19      6.34 o
   7  -7   2       27.70       31.61      5.55 o
   8  -7   2       40.07       40.82      7.27 o
   9  -7   2        4.65       11.99      6.82 o
  10  -7   2       17.95       12.99      8.99 o
  11  -7   2        1.39       -1.41      8.29 o
  12  -7   2        5.98       -6.59     12.42 o
 -12  -6   2        0.69       18.87     22.92 o
 -11  -6   2       23.12       19.88     12.99 o
 -10  -6   2        5.10        3.23     10.72 o
  -9  -6   2       29.46       16.72     11.02 o
  -8  -6   2        7.89       11.82      7.12 o
  -7  -6   2        0.03       -3.66      4.28 o
  -6  -6   2        0.74        8.16      4.26 o
  -5  -6   2       59.33       66.25      4.62 o
  -4  -6   2        4.75        2.48      2.80 o
  -3  -6   2     1742.18     1821.95     28.63 o
  -2  -6   2       93.15       94.50      5.36 o
  -1  -6   2        8.90        8.98      1.84 o
   0  -6   2        0.66       -1.53      1.53 o
   1  -6   2       84.77       93.17      2.97 o
   2  -6   2       58.00       60.75      2.99 o
   3  -6   2      180.99      196.77      5.12 o
   4  -6   2        1.31        0.08      2.44 o
   5  -6   2      188.00      180.47      8.06 o
   6  -6   2      134.89      146.11      5.97 o
   7  -6   2        0.84       -1.84      4.05 o
   8  -6   2       19.07        9.57      5.29 o
   9  -6   2        9.16        6.07      6.34 o
  10  -6   2        9.01       18.34      9.07 o
  11  -6   2        0.50        0.42      8.85 o
  12  -6   2        0.39        7.01     10.06 o
 -12  -5   2        1.48       -3.30     20.98 o
 -11  -5   2        3.65        6.74     18.92 o
 -10  -5   2        3.79       -7.38      9.69 o
  -9  -5   2        1.47       -0.24      9.32 o
  -8  -5   2       44.00       35.39      7.89 o
  -7  -5   2        3.64       -1.26      4.25 o
  -6  -5   2      106.55       99.78      5.82 o
  -5  -5   2       16.83       19.52      3.46 o
  -4  -5   2      616.12      662.51     12.31 o
  -3  -5   2      448.36      491.52      9.49 o
  -2  -5   2       59.25       69.89      5.71 o
  -1  -5   2       32.09       31.13      3.59 o
   0  -5   2       32.46       35.27      2.06 o
   1  -5   2       24.58       23.30      1.92 o
   2  -5   2      145.50      146.89      4.01 o
   3  -5   2      552.06      549.85     10.89 o
   4  -5   2        0.12        1.15      2.27 o
   5  -5   2      361.23      353.28      9.57 o
   6  -5   2       53.01       45.31      4.72 o
   7  -5   2       13.34        5.54      4.19 o
   8  -5   2       20.44       19.45      4.90 o
   9  -5   2        0.43        0.44      7.16 o
  10  -5   2       24.46       13.04      8.88 o
  11  -5   2        3.41       10.76      9.13 o
  12  -5   2        1.78        6.87      9.94 o
  13  -5   2        4.43       14.25     21.56 o
 -12  -4   2        0.04       10.24     19.29 o
 -11  -4   2        0.64        1.78     16.69 o
 -10  -4   2        8.29       23.64      9.15 o
  -9  -4   2        2.74        8.13      7.16 o
  -8  -4   2        2.48        4.01      4.58 o
  -7  -4   2      379.75      349.22     11.21 o
  -6  -4   2      221.27      197.24      6.73 o
  -5  -4   2        3.98       -0.49      2.50 o
  -4  -4   2      343.18      332.30      7.20 o
  -3  -4   2      497.90      496.96      8.61 o
  -2  -4   2       37.10       39.81      2.71 o
  -1  -4   2       58.18       68.26      3.52 o
   0  -4   2       47.47       56.01      2.16 o
   1  -4   2     1541.85     1559.72     18.96 o
   2  -4   2      701.34      662.45     10.63 o
   3  -4   2      359.57      339.06      6.64 o
   4  -4   2      370.81      330.47      6.53 o
   5  -4   2       23.90       21.99      2.84 o
   6  -4   2        0.36       -2.48      2.48 o
   7  -4   2       63.01       64.20      4.53 o
   8  -4   2        0.28       -4.10      4.10 o
   9  -4   2        0.06       -4.95      4.95 o
  10  -4   2       28.19       38.28      8.40 o
  11  -4   2        2.67       15.02      9.42 o
  12  -4   2        3.28       12.55     13.06 o
  13  -4   2        5.69      -12.43     13.63 o
 -12  -3   2        4.64        4.34     19.99 o
 -11  -3   2        7.37       10.04     12.31 o
 -10  -3   2       21.62       26.85     12.62 o
  -9  -3   2       79.15       88.24     10.51 o
  -8  -3   2      120.37      115.69     12.02 o
  -7  -3   2      232.01      264.72      8.67 o
  -6  -3   2       10.13       17.02      3.57 o
  -5  -3   2      109.33       93.99      5.59 o
  -4  -3   2     1188.38     1138.32     16.60 o
  -3  -3   2      355.13      328.54      6.61 o
  -2  -3   2      187.37      182.04      3.79 o
  -1  -3   2     1006.18     1035.87     12.20 o
   0  -3   2      624.33      663.58      8.54 o
   1  -3   2    20651.91    20317.68    215.26 o
   2  -3   2     3563.31     3533.83     36.81 o
   3  -3   2       12.86       18.26      1.89 o
   4  -3   2      227.91      229.96      5.70 o
   5  -3   2     2829.21     2806.77     32.83 o
   6  -3   2      344.01      360.09      7.79 o
   7  -3   2      258.15      251.43      7.01 o
   8  -3   2      209.61      187.02      7.55 o
   9  -3   2        6.61        6.00      5.19 o
  10  -3   2        4.58       13.79      7.23 o
  11  -3   2       31.99        8.25     10.74 o
  12  -3   2        0.04       -8.30     28.00 o
  13  -3   2        1.15       16.46     14.23 o
 -13  -2   2        0.04        1.79     16.12 o
 -12  -2   2        3.11       14.75     13.03 o
 -11  -2   2        0.27       20.09     34.67 o
 -10  -2   2        5.96       -5.27      7.53 o
  -9  -2   2       26.56       22.79      7.90 o
  -8  -2   2       19.44       22.95      4.40 o
  -7  -2   2      271.75      270.68      7.74 o
  -6  -2   2       81.36       65.99      4.31 o
  -5  -2   2       44.04       43.65      3.24 o
  -4  -2   2      292.51      287.40      7.04 o
  -3  -2   2     1400.21     1389.17     17.60 o
  -2  -2   2    23482.50    22457.11    224.82 o
  -1  -2   2     7958.48     7894.02     76.52 o
   0  -2   2      590.71      584.88      6.82 o
   1  -2   2    41559.07    39879.45    383.74 o
   2  -2   2     1769.42     1800.24     17.92 o
   3  -2   2       98.83       99.25      2.86 o
   4  -2   2        0.07       -1.14      1.69 o
   5  -2   2     4964.36     5052.32     57.08 o
   6  -2   2     1847.01     1798.39     25.50 o
   7  -2   2      304.32      288.39      9.44 o
   8  -2   2        8.31        8.03      3.17 o
   9  -2   2      198.65      183.18     12.18 o
  10  -2   2      271.69      284.76     22.55 o
  11  -2   2       27.65       22.20     12.16 o
  12  -2   2        0.23       17.57     11.11 o
  13  -2   2       21.88       29.11     19.16 o
 -13  -1   2        2.34       14.31     12.47 o
 -12  -1   2        0.57       -9.88      9.88 o
 -11  -1   2       25.28        6.09     21.64 o
 -10  -1   2        9.67       -9.20      9.20 o
  -9  -1   2      134.13      139.30     12.14 o
  -8  -1   2       76.55       70.61      6.84 o
  -7  -1   2      339.40      395.38      8.55 o
  -6  -1   2       19.54       15.08      2.51 o
  -5  -1   2       45.24       43.85      2.77 o
  -4  -1   2      659.73      609.38      9.41 o
  -3  -1   2      521.37      562.82      7.24 o
  -2  -1   2     1154.88     1127.42     12.97 o
  -1  -1   2    28485.17    27582.18    306.24 o
   0  -1   2       59.40       45.90      1.41 o
   1  -1   2     2073.76     1973.44     19.26 o
   2  -1   2      277.97      261.58      3.98 o
   3  -1   2    16212.69    15832.62    147.01 o
   4  -1   2     5384.01     5454.51     63.13 o
   5  -1   2      731.97      789.23     13.69 o
   6  -1   2       20.67       14.96      2.65 o
   7  -1   2      313.55      303.81     10.94 o
   8  -1   2       36.62       38.50      4.29 o
   9  -1   2       34.78       31.92      6.65 o
  10  -1   2        0.00       -2.31     10.16 o
  11  -1   2        4.32       -0.87      8.87 o
  12  -1   2        8.79       16.12     10.60 o
  13  -1   2        0.23       -5.11     13.09 o
 -13   0   2        1.59        8.66     11.91 o
 -12   0   2        5.58        3.49     10.36 o
 -11   0   2        0.83       -8.28      8.28 o
 -10   0   2        2.09       19.83     10.20 o
  -9   0   2        0.41       -2.70      7.36 o
  -8   0   2      216.03      221.20     10.70 o
  -7   0   2        4.27        0.85      3.18 o
  -6   0   2      457.75      477.88     10.93 o
  -5   0   2     1152.80     1179.60     19.77 o
  -4   0   2        9.05       11.24      2.19 o
  -3   0   2      671.88      601.08      9.88 o
  -2   0   2    21978.05    20791.14    218.99 o
  -1   0   2      500.53      463.76      6.43 o
   0   0   2      807.84      867.44     14.13 o
   1   0   2     1328.42     1227.56     19.19 o
   2   0   2     4792.88     4421.57     43.58 o
   3   0   2      317.04      269.07      4.33 o
   4   0   2     4397.63     4211.00     40.91 o
   5   0   2     1227.93     1221.19     15.88 o
   6   0   2      376.33      378.45      7.94 o
   7   0   2       43.10       43.46      3.66 o
   8   0   2        8.22        7.55      3.47 o
   9   0   2       14.06       18.86      6.22 o
  10   0   2      105.53      118.12     12.13 o
  11   0   2        2.96       -7.48      7.48 o
  12   0   2        1.69        4.17      9.54 o
  13   0   2       20.75       13.77     11.99 o
  14   0   2       12.35        1.94     25.11 o
 -13   1   2        1.94      -11.98     11.98 o
 -12   1   2        3.28        1.16     10.26 o
 -11   1   2        0.70       -8.02      8.02 o
 -10   1   2       48.85       37.99     10.92 o
  -9   1   2       10.94       11.56      6.26 o
  -8   1   2        1.23        0.61      4.85 o
  -7   1   2      130.01      120.07      6.48 o
  -6   1   2      339.34      346.72      8.52 o
  -5   1   2       61.65       51.38      5.01 o
  -4   1   2        2.19       -0.58      1.71 o
  -3   1   2     1279.54     1361.38     16.52 o
  -2   1   2      285.64      253.17      3.86 o
  -1   1   2     6066.55     5948.14     60.36 o
   0   1   2     9855.45     9402.99    192.06 o
   1   1   2      530.02      454.78      9.85 o
   2   1   2      660.60      612.42      7.38 o
   3   1   2     4504.73     4282.31     44.49 o
   4   1   2       91.36       94.16      4.22 o
   5   1   2     4824.77     4676.08     84.21 o
   6   1   2       38.25       34.00      3.22 o
   7   1   2      118.74      128.55      5.64 o
   8   1   2      289.51      287.37      7.82 o
   9   1   2      280.90      285.95     10.09 o
  10   1   2        0.37       -0.71      4.79 o
  11   1   2        0.01       -2.75      7.94 o
  12   1   2        5.49       -9.09      9.09 o
  13   1   2        0.94        5.06     10.86 o
  14   1   2        3.68       18.13     26.76 o
 -13   2   2        4.86        4.52     14.47 o
 -12   2   2       10.30       11.39     12.50 o
 -11   2   2        4.42       -8.49      8.49 o
 -10   2   2        2.60       -6.54      6.54 o
  -9   2   2       16.00        8.08      6.34 o
  -8   2   2        7.04        5.09      4.26 o
  -7   2   2       75.38       80.47      4.45 o
  -6   2   2        0.02       -0.87      2.08 o
  -5   2   2      448.79      439.87     10.33 o
  -4   2   2      713.74      747.43     10.43 o
  -3   2   2      551.54      500.97      8.63 o
  -2   2   2        1.86       -0.88      1.05 o
  -1   2   2     2485.94     2344.56     21.54 o
   0   2   2      700.25      696.42      8.65 o
   1   2   2       48.66       42.64      1.19 o
   2   2   2    14331.77    13449.67    129.55 o
   3   2   2      217.14      179.51      4.59 o
   4   2   2      754.93      726.03     10.44 o
   5   2   2      225.14      273.35      5.66 o
   6   2   2      167.91      184.59      5.63 o
   7   2   2       61.47       52.69      5.02 o
   8   2   2       30.85       30.66      3.93 o
   9   2   2        5.36       -0.38      4.14 o
  10   2   2        5.42        3.60      5.21 o
  11   2   2        0.05       -5.24      7.72 o
  12   2   2        3.38        9.68     10.33 o
  13   2   2        0.04        8.72     11.11 o
 -13   3   2       22.15       60.17     28.17 o
 -12   3   2        3.84       16.50     14.31 o
 -11   3   2        0.93       -9.93     22.86 o
 -10   3   2        0.73        0.97      7.70 o
  -9   3   2       15.90       22.00      6.86 o
  -8   3   2       24.35       23.96      6.72 o
  -7   3   2        6.41       11.30      2.94 o
  -6   3   2      149.05      152.73      4.98 o
  -5   3   2      271.51      272.55      7.00 o
  -4   3   2      140.66      146.05      4.39 o
  -3   3   2       24.65       27.09      2.13 o
  -2   3   2       21.66       24.38      1.63 o
  -1   3   2     3673.67     3449.42     34.27 o
   0   3   2    19728.64    19007.39    264.20 o
   1   3   2       46.28       60.91      2.09 o
   2   3   2     3016.71     2931.50     33.57 o
   3   3   2      576.32      641.73      8.45 o
   4   3   2      853.20      813.49     10.83 o
   5   3   2      744.51      729.11     11.12 o
   6   3   2       57.79       52.54      4.21 o
   7   3   2      116.02      126.85      6.76 o
   8   3   2       19.65       22.18      3.63 o
   9   3   2        6.51        1.97      4.51 o
  10   3   2        5.20        8.21      5.63 o
  11   3   2        0.52        5.39      8.44 o
  12   3   2        0.00       -4.26      9.39 o
  13   3   2        0.21       35.49     17.45 o
 -13   4   2        7.46       27.09     24.99 o
 -12   4   2        1.15       17.12     32.15 o
 -11   4   2        7.22        1.73      8.73 o
 -10   4   2        7.94       -9.64      9.64 o
  -9   4   2        2.85       -3.13      6.66 o
  -8   4   2       10.57       10.61      5.28 o
  -7   4   2       55.71       63.22      5.42 o
  -6   4   2        5.60        7.99      2.99 o
  -5   4   2      345.42      345.12      7.35 o
  -4   4   2      103.86      131.82      4.14 o
  -3   4   2       80.86       74.42      4.04 o
  -2   4   2        2.67        2.80      1.49 o
  -1   4   2      443.69      451.50      7.01 o
   0   4   2      571.35      590.13     15.07 o
   1   4   2      954.58      889.99     16.97 o
   2   4   2      325.18      326.73      5.16 o
   3   4   2        2.78        0.61      1.53 o
   4   4   2     4674.62     4648.94     53.59 o
   5   4   2      186.13      173.53      4.71 o
   6   4   2      112.72      129.98      4.83 o
   7   4   2      482.48      475.97      9.90 o
   8   4   2      173.09      192.04      7.72 o
   9   4   2      126.77      113.23      7.99 o
  10   4   2       25.34       11.62      6.02 o
  11   4   2       25.52       38.84     10.14 o
  12   4   2       10.63        5.82     18.83 o
  13   4   2        1.64        8.05     15.30 o
 -12   5   2        0.55        6.70     12.43 o
 -11   5   2        1.80       -7.73      7.73 o
 -10   5   2       11.35       10.96      8.61 o
  -9   5   2       45.72       31.99      8.54 o
  -8   5   2       86.94       91.35      8.98 o
  -7   5   2      468.22      473.35     12.53 o
  -6   5   2       15.44       18.46      3.47 o
  -5   5   2       64.49       56.77      4.09 o
  -4   5   2       82.34       89.28      5.83 o
  -3   5   2      963.41      996.66     14.26 o
  -2   5   2       37.10       44.03      2.25 o
  -1   5   2      148.76      146.34      7.27 o
   0   5   2       58.08       65.95     13.11 o
   1   5   2       76.51       67.45      3.71 o
   2   5   2        6.34        5.90      1.41 o
   3   5   2      986.43     1044.68     15.35 o
   4   5   2      336.67      354.30      8.12 o
   5   5   2        0.07       -0.91      2.20 o
   6   5   2      278.10      276.26      7.62 o
   7   5   2       78.80       86.03      4.62 o
   8   5   2       58.14       65.71      5.53 o
   9   5   2       34.71       54.05      7.59 o
  10   5   2        1.56       11.93      7.87 o
  11   5   2        0.75       -6.39     10.19 o
  12   5   2       34.35       51.17     23.66 o
  13   5   2        9.60       -3.84     20.40 o
 -12   6   2        0.08      -11.26     11.26 o
 -11   6   2        8.62       -5.72     11.82 o
 -10   6   2        2.85       -1.36      9.36 o
  -9   6   2       19.12       27.96      8.93 o
  -8   6   2       25.69       19.32      7.14 o
  -7   6   2       42.00       36.89      5.19 o
  -6   6   2      457.96      469.39     11.42 o
  -5   6   2      167.58      170.68     10.37 o
  -4   6   2      119.79      114.71      4.22 o
  -3   6   2      631.49      660.99     10.32 o
  -2   6   2        6.02        1.89      1.53 o
  -1   6   2      254.92      281.91      7.61 o
   0   6   2      553.09      567.00     28.87 o
   1   6   2      328.88      306.49      8.26 o
   2   6   2        0.29       -0.55      2.00 o
   3   6   2       85.90       79.04      3.05 o
   4   6   2       72.29       91.22      3.86 o
   5   6   2        3.89        4.35      2.63 o
   6   6   2       40.54       29.80      3.57 o
   7   6   2       84.02       79.79      5.46 o
   8   6   2      408.68      452.16     12.24 o
   9   6   2      215.58      214.99     11.36 o
  10   6   2       23.41       -1.22     10.30 o
  11   6   2       19.93       28.40     13.22 o
  12   6   2       11.56       28.09     13.79 o
  13   6   2       28.97       61.33     27.22 o
 -12   7   2        2.67        8.63     21.81 o
 -11   7   2       13.21       32.41     10.43 o
 -10   7   2        9.48       26.20      9.06 o
  -9   7   2       22.57       22.15      8.36 o
  -8   7   2       82.78      103.43      9.13 o
  -7   7   2      158.59      154.06      8.44 o
  -6   7   2       21.44       25.74      4.35 o
  -5   7   2        0.00       -1.59      2.87 o
  -4   7   2      382.91      365.66      7.62 o
  -3   7   2      444.21      466.95      8.11 o
  -2   7   2      732.42      775.09     12.75 o
  -1   7   2      134.05      136.37      5.28 o
   0   7   2       72.56       95.32     13.55 o
   1   7   2      536.35      538.83     13.29 o
   2   7   2      696.56      723.83     19.31 o
   3   7   2       19.10       22.29      2.58 o
   4   7   2      190.21      201.35      5.60 o
   5   7   2      143.41      146.14      5.38 o
   6   7   2        5.24        1.93      3.01 o
   7   7   2      297.27      303.34      9.62 o
   8   7   2      278.93      270.09     10.80 o
   9   7   2      172.79      183.67     11.03 o
  10   7   2       11.22       12.20      7.79 o
  11   7   2       33.90       27.43     12.61 o
  12   7   2        0.91       -8.44     12.10 o
 -11   8   2        3.99       -1.03      9.49 o
 -10   8   2       17.89       19.31      9.46 o
  -9   8   2        0.14       -3.65      7.78 o
  -8   8   2        3.88       -2.72      5.75 o
  -7   8   2       45.27       46.94      5.98 o
  -6   8   2       44.78       37.68      5.25 o
  -5   8   2        0.59        0.97      3.49 o
  -4   8   2        0.11        0.34      2.39 o
  -3   8   2       55.23       61.61      3.31 o
  -2   8   2      899.30      932.29     16.80 o
  -1   8   2      195.17      195.33      6.70 o
   0   8   2     1623.00     1623.69     67.86 o
   1   8   2      207.44      222.32      7.31 o
   2   8   2      104.02      101.14      6.04 o
   3   8   2      102.39      110.96      4.30 o
   4   8   2      229.38      232.59      6.04 o
   5   8   2       14.96       11.04      3.10 o
   6   8   2        7.38        2.25      4.12 o
   7   8   2        4.05        0.58      4.43 o
   8   8   2        1.90        1.48      4.95 o
   9   8   2        0.35        1.84      6.24 o
  10   8   2        0.18       -7.59     12.27 o
  11   8   2        0.27       -1.18     11.27 o
  12   8   2        3.07        3.20     12.47 o
 -11   9   2        0.15      -18.58     18.58 o
 -10   9   2        0.14        4.92     10.81 o
  -9   9   2        0.12       -5.28      6.48 o
  -8   9   2        1.21        6.47      6.07 o
  -7   9   2        8.07        4.48      4.87 o
  -6   9   2       74.09       69.08      6.02 o
  -5   9   2       83.91       93.06      5.58 o
  -4   9   2        6.03        2.84      3.04 o
  -3   9   2       70.27       69.88      3.61 o
  -2   9   2      144.42      149.04      4.86 o
  -1   9   2       73.88       73.44      4.01 o
   0   9   2       45.12       40.51     12.80 o
   1   9   2        0.01       -2.60      2.60 o
   2   9   2       82.43       90.15      4.55 o
   3   9   2      363.67      331.91      7.60 o
   4   9   2        2.53       -2.60      2.84 o
   5   9   2        5.14       -4.09      4.09 o
   6   9   2        1.43       -4.65      4.65 o
   7   9   2        2.90        5.09      4.72 o
   8   9   2       11.72        8.57      5.99 o
   9   9   2      159.43      169.13     11.22 o
  10   9   2        7.56        9.74      8.92 o
  11   9   2       14.81       10.13     12.43 o
 -10  10   2        0.18        9.53     11.11 o
  -9  10   2        6.09       11.75      7.21 o
  -8  10   2       26.88       25.82      7.21 o
  -7  10   2        0.10        1.50      5.07 o
  -6  10   2        5.93        5.46      4.71 o
  -5  10   2       33.94       31.19      4.91 o
  -4  10   2       37.35       41.11      4.10 o
  -3  10   2        6.68        5.22      2.76 o
  -2  10   2       94.56      101.50      3.90 o
  -1  10   2      154.15      146.99      4.62 o
   0  10   2        5.78       11.69     12.47 o
   1  10   2       23.94       19.22      3.96 o
   2  10   2       10.14       11.71      3.56 o
   3  10   2       44.52       40.97      6.18 o
   4  10   2        1.14       10.96      4.05 o
   5  10   2       21.23       19.51      4.53 o
   6  10   2        5.46        7.72      5.08 o
   7  10   2      102.99      109.12     11.48 o
   8  10   2        0.98        1.91      6.05 o
   9  10   2        6.76        8.55      6.97 o
  10  10   2        5.94        7.73      9.17 o
  11  10   2        1.67       -0.88     12.48 o
  -9  11   2        1.20       -0.47      7.33 o
  -8  11   2        3.13       11.28      6.89 o
  -7  11   2        2.09        8.66      5.30 o
  -6  11   2       17.47       17.09      5.31 o
  -5  11   2      226.71      214.49      8.85 o
  -4  11   2        7.59        5.49      3.81 o
  -3  11   2       52.16       50.14      3.84 o
  -2  11   2        6.55        8.26      2.87 o
  -1  11   2       66.20       63.50      3.36 o
   1  11   2        3.53       -2.47      2.47 o
   2  11   2      293.63      284.08      8.69 o
   3  11   2        4.29        4.67      3.59 o
   4  11   2       14.21        7.62      3.91 o
   5  11   2      101.67      108.35     11.03 o
   6  11   2       27.69       38.22      6.42 o
   7  11   2       33.17       36.86      6.00 o
   8  11   2        0.70       -5.87      5.87 o
   9  11   2        4.45        8.70      7.20 o
  10  11   2        0.49       -7.91      8.53 o
  -8  12   2       25.72       24.45      7.87 o
  -7  12   2       13.47       15.92      6.64 o
  -6  12   2        0.01       -4.77      4.77 o
  -5  12   2       94.41       97.78      6.64 o
  -4  12   2       67.26       79.86      5.65 o
  -3  12   2       10.34        8.56      4.46 o
  -2  12   2        1.90        1.07      2.82 o
  -1  12   2        5.89       11.22      3.71 o
   0  12   2        8.07        6.70      3.10 o
   1  12   2       26.85       25.00      4.09 o
   2  12   2        0.75       -4.68      5.09 o
   3  12   2       67.30       66.42      5.00 o
   4  12   2      221.44      238.86      8.83 o
   5  12   2        0.53        2.13      5.11 o
   6  12   2       14.96       13.81      6.03 o
   7  12   2        0.66       -4.86      4.86 o
   8  12   2        0.01       -5.49      6.37 o
   9  12   2        0.43       -5.76      7.25 o
  -7  13   2        2.50       -5.25      6.28 o
  -6  13   2       47.81       63.00      6.66 o
  -5  13   2        5.67        2.09      4.54 o
  -4  13   2       14.43       17.02      4.49 o
  -3  13   2       10.80       14.10      5.39 o
  -2  13   2        0.01        0.45      2.73 o
  -1  13   2       26.43       19.79      4.29 o
   0  13   2        0.17        2.40      3.52 o
   1  13   2       75.33       78.10     11.63 o
   2  13   2      178.27      190.88      6.66 o
   3  13   2        3.97        0.70      3.63 o
   4  13   2       19.10        8.90      4.95 o
   5  13   2        0.23       -4.43      4.98 o
   6  13   2        0.42       -3.56      5.37 o
   7  13   2        8.70       19.19      7.14 o
   8  13   2        8.30       10.74      7.63 o
  -6  14   2        9.91       -1.55      5.31 o
  -5  14   2        0.25       -4.42      4.69 o
  -4  14   2        2.26       -4.01      4.01 o
  -3  14   2        2.35        3.99      6.68 o
  -2  14   2        0.43       -3.34      3.34 o
  -1  14   2        0.11       -1.60      3.43 o
   0  14   2       12.53       13.78      9.79 o
   1  14   2        2.14        2.30      3.30 o
   2  14   2        4.84        4.85      3.95 o
   3  14   2       20.40       22.65      6.48 o
   4  14   2        6.50       11.45      5.49 o
   5  14   2       11.84       10.76      6.26 o
   6  14   2        4.78        4.83      6.82 o
   7  14   2        2.45        2.91      7.47 o
  -4  15   2        1.58       -4.68      5.49 o
  -3  15   2        1.84        2.14      4.92 o
  -2  15   2       11.98        6.64      4.44 o
  -1  15   2       21.21       21.01      4.40 o
   0  15   2        1.53        2.34      3.23 o
   1  15   2       41.21       35.52      5.78 o
   2  15   2       15.78        0.33      5.35 o
   3  15   2       23.51       24.38      6.69 o
   4  15   2       10.33       -0.19      5.91 o
   5  15   2       35.60       53.43      8.18 o
  -4 -14   3        0.70       -0.04      7.39 o
  -3 -14   3       20.95       13.03      7.33 o
  -2 -14   3       13.34       20.77      7.05 o
  -1 -14   3       10.65        5.21      6.18 o
   0 -14   3        0.23        2.56      4.88 o
   1 -14   3        1.54        7.36      4.90 o
   2 -14   3        0.03        3.28      4.95 o
   3 -14   3        0.39       -4.79      4.79 o
   4 -14   3        1.23       -5.24      5.24 o
  -6 -13   3        0.11        9.62      8.51 o
  -5 -13   3       17.87       15.71      8.13 o
  -4 -13   3        0.88       -3.58      8.94 o
  -3 -13   3        9.87       16.49      6.86 o
  -2 -13   3       21.55       20.86      8.34 o
  -1 -13   3        0.73       -0.37      5.24 o
   0 -13   3        0.62       -4.19      4.19 o
   1 -13   3        4.90        2.74      4.58 o
   2 -13   3        2.12        1.51      4.46 o
   3 -13   3        0.50       -4.54      4.54 o
   4 -13   3        6.99        7.64      5.64 o
   5 -13   3        7.03        4.56      5.35 o
   6 -13   3        7.76       12.52      6.97 o
   7 -13   3        0.55       22.59     19.33 o
  -7 -12   3        3.87       -2.77      9.71 o
  -6 -12   3        0.32       -4.96      7.54 o
  -5 -12   3       35.94       42.19      8.47 o
  -4 -12   3        0.00       -5.94      5.94 o
  -3 -12   3       49.99       41.80      9.56 o
  -2 -12   3        0.52       -1.90      5.44 o
  -1 -12   3        1.87       -0.45      4.86 o
   0 -12   3        1.71       -2.10      4.13 o
   1 -12   3       18.51       16.51      8.82 o
   2 -12   3        1.25        2.94      4.66 o
   3 -12   3       19.13       14.35      5.01 o
   4 -12   3       42.36       41.69      6.51 o
   5 -12   3        9.57        9.26      5.21 o
   6 -12   3        5.08        7.35      5.28 o
   7 -12   3        2.97        6.64      6.83 o
   8 -12   3        0.03        3.99      7.41 o
  -8 -11   3        0.13       -9.00     11.12 o
  -7 -11   3        1.90       -0.88      7.80 o
  -6 -11   3        0.31        4.46      8.05 o
  -5 -11   3       86.01       88.90      9.71 o
  -4 -11   3       59.28       66.88      8.29 o
  -3 -11   3       19.63        5.06      5.68 o
  -2 -11   3       17.71       12.16      5.56 o
  -1 -11   3       10.32        0.84      3.74 o
   0 -11   3       65.80       58.36      4.96 o
   1 -11   3       24.04       24.91      4.30 o
   2 -11   3       50.42       57.34      7.31 o
   3 -11   3      191.03      185.86      9.48 o
   4 -11   3        4.98       12.55      5.17 o
   5 -11   3       11.99        3.39      4.79 o
   6 -11   3       16.07       16.32      7.05 o
   7 -11   3       10.57       -4.43      6.38 o
   8 -11   3       14.09       17.82      7.41 o
   9 -11   3        6.89        7.83      7.47 o
  -9 -10   3       10.18       33.05     15.16 o
  -8 -10   3        2.53        9.16      8.52 o
  -7 -10   3        0.00       -2.11      7.59 o
  -6 -10   3       34.59       43.45      8.79 o
  -5 -10   3       44.07       44.94      7.83 o
  -4 -10   3        6.33        5.67      5.86 o
  -3 -10   3      188.68      188.38     11.62 o
  -2 -10   3       48.12       51.90      5.67 o
  -1 -10   3        1.11        0.68      3.53 o
   0 -10   3       24.28       -0.12      3.91 o
   1 -10   3     1720.38     1779.17     30.80 o
   2 -10   3      188.61      183.82      7.26 o
   3 -10   3      176.08      183.86      9.51 o
   4 -10   3        0.04        4.20      4.19 o
   5 -10   3        1.45        4.29      4.42 o
   6 -10   3        9.56       13.56      5.32 o
   7 -10   3       43.85       42.77     11.13 o
   8 -10   3       22.22       29.20      7.59 o
   9 -10   3        0.03       -3.60      7.19 o
  10 -10   3        0.01        1.06     11.10 o
 -10  -9   3        3.85       -6.18     11.88 o
  -9  -9   3        0.52       -1.04     10.95 o
  -8  -9   3        3.07       -7.46      7.46 o
  -7  -9   3        0.81        8.84      7.38 o
  -6  -9   3        5.88       15.38      7.12 o
  -5  -9   3       21.38       15.91      6.87 o
  -4  -9   3        0.02       -4.37      5.36 o
  -3  -9   3        0.44        2.25      4.21 o
  -2  -9   3      155.40      160.69      7.74 o
  -1  -9   3      592.36      604.38     13.23 o
   0  -9   3      564.18      563.16     11.44 o
   1  -9   3       30.02       24.37      3.64 o
   2  -9   3       68.82       61.63      4.79 o
   3  -9   3      247.35      273.59     13.72 o
   4  -9   3      113.81      119.64      6.19 o
   5  -9   3        3.31       -0.98      5.65 o
   6  -9   3       25.90       23.32      5.30 o
   7  -9   3        9.15        2.76      5.15 o
   8  -9   3        0.36       -3.21      5.92 o
   9  -9   3       27.99       16.84      7.45 o
  10  -9   3       22.12       52.24     16.09 o
  11  -9   3        0.01        0.93     13.40 o
 -10  -8   3        2.59        5.11     11.91 o
  -9  -8   3        5.73       11.75     10.66 o
  -8  -8   3        4.72        2.95      9.76 o
  -7  -8   3        0.26       -6.29      6.29 o
  -6  -8   3        1.81       -0.86      6.36 o
  -5  -8   3        8.61        3.63      5.93 o
  -4  -8   3       16.92       17.91      6.91 o
  -3  -8   3        6.93        8.82      4.30 o
  -2  -8   3      258.42      283.80      7.65 o
  -1  -8   3       56.31       52.12      3.27 o
   0  -8   3      245.38      246.02     11.09 o
   1  -8   3       34.47       27.54      3.15 o
   2  -8   3      247.89      239.94      6.63 o
   3  -8   3      180.48      151.52      5.06 o
   4  -8   3      134.28      130.20      6.01 o
   5  -8   3       28.72       18.22      4.13 o
   6  -8   3       22.91       22.42      6.12 o
   7  -8   3       10.18        9.63      5.18 o
   8  -8   3        0.00       -1.23      6.14 o
   9  -8   3       23.73       20.89      9.76 o
  10  -8   3        8.22       14.36      9.57 o
  11  -8   3        0.04        4.51      9.26 o
 -11  -7   3        0.01      -10.50     11.67 o
 -10  -7   3        0.05        0.56     11.71 o
  -9  -7   3        0.54      -15.37     20.98 o
  -8  -7   3        1.21       -4.94      9.96 o
  -7  -7   3        9.39       14.93      7.43 o
  -6  -7   3        6.78        7.98      6.48 o
  -5  -7   3        0.06       -4.08      4.08 o
  -4  -7   3       42.38       38.32      4.63 o
  -3  -7   3       19.86       16.97      4.78 o
  -2  -7   3        0.35        0.92      2.56 o
  -1  -7   3       35.16       38.66      3.14 o
   0  -7   3       69.94       75.77      3.29 o
   1  -7   3       19.45       22.49      2.40 o
   2  -7   3       63.87       55.68      3.16 o
   3  -7   3      408.37      376.30      7.82 o
   4  -7   3       30.15       31.14      3.39 o
   5  -7   3      102.17      101.80      5.78 o
   6  -7   3       56.59       42.54      5.37 o
   7  -7   3      126.89      154.01      8.42 o
   8  -7   3       14.25        2.60      6.08 o
   9  -7   3        0.17        5.24      6.54 o
  10  -7   3        4.29       -3.06      7.63 o
  11  -7   3        2.31        7.84      9.15 o
  12  -7   3        0.11        5.01     10.08 o
 -11  -6   3        0.60        3.55     12.28 o
 -10  -6   3        1.50       -6.42     10.38 o
  -9  -6   3        1.72       -6.28     10.04 o
  -8  -6   3        0.55       -3.74      6.80 o
  -7  -6   3        3.68       -4.29      5.45 o
  -6  -6   3        3.86        2.71      4.88 o
  -5  -6   3       99.57       89.30      5.73 o
  -4  -6   3        7.81        9.29      3.42 o
  -3  -6   3       41.17       40.23      3.56 o
  -2  -6   3      113.72      108.94      4.55 o
  -1  -6   3       11.51       15.34      2.27 o
   0  -6   3       65.15       77.76      3.17 o
   1  -6   3       14.49       17.12      2.31 o
   2  -6   3       98.96      107.19      4.18 o
   3  -6   3      346.24      363.68      7.44 o
   4  -6   3       79.17       79.41      4.40 o
   5  -6   3        0.08       -0.82      2.75 o
   6  -6   3       99.26       94.56      5.43 o
   7  -6   3       45.39       44.28      5.63 o
   8  -6   3       23.10       22.17      5.61 o
   9  -6   3       15.38       27.98      7.32 o
  10  -6   3       38.77       42.05     10.09 o
  11  -6   3       28.34       28.19     10.48 o
  12  -6   3       16.23       13.17     10.45 o
 -12  -5   3       15.15       19.66     21.93 o
 -11  -5   3        1.50        2.31     17.59 o
 -10  -5   3       32.86       76.25     15.04 o
  -9  -5   3        3.00        7.87      9.77 o
  -8  -5   3        5.37        4.41      6.09 o
  -7  -5   3      185.43      178.53     10.27 o
  -6  -5   3      263.23      243.67     11.09 o
  -5  -5   3        5.43        0.98      3.35 o
  -4  -5   3      239.96      241.62      7.77 o
  -3  -5   3      128.19      124.70      5.41 o
  -2  -5   3        6.34        5.92      2.34 o
  -1  -5   3      462.58      447.19      9.62 o
   0  -5   3      603.95      617.74     10.06 o
   1  -5   3      219.53      220.94      5.29 o
   2  -5   3      236.20      240.15      5.45 o
   3  -5   3       87.77      111.33      5.51 o
   4  -5   3      339.19      359.13      8.20 o
   5  -5   3        5.04        3.93      3.32 o
   6  -5   3        8.39        8.82      3.28 o
   7  -5   3        6.11       -2.52      4.28 o
   8  -5   3        7.25        9.11      4.52 o
   9  -5   3       45.19       56.87      8.04 o
  10  -5   3      149.51      148.58     13.38 o
  11  -5   3       45.38       47.65     20.14 o
  12  -5   3        0.29       -6.86     12.25 o
  13  -5   3        0.02       -7.64     19.37 o
 -12  -4   3        0.62      -18.50     18.50 o
 -11  -4   3        0.44        6.53     18.38 o
 -10  -4   3        0.02      -12.03     20.13 o
  -9  -4   3       33.15       39.23      9.11 o
  -8  -4   3        0.15       -5.53      5.53 o
  -7  -4   3      324.81      296.09     12.76 o
  -6  -4   3        0.23       -3.47      3.47 o
  -5  -4   3      127.06      120.66      5.65 o
  -4  -4   3      637.11      595.45     11.43 o
  -3  -4   3     1030.54     1004.08     15.92 o
  -2  -4   3      835.79      802.50     12.81 o
  -1  -4   3      826.96      867.41     14.36 o
   0  -4   3      556.45      589.49     10.26 o
   1  -4   3        1.31       -1.52      1.52 o
   2  -4   3      578.34      551.75      9.57 o
   3  -4   3      343.58      340.30      6.91 o
   4  -4   3       66.92       83.87      3.53 o
   5  -4   3      736.70      758.53     12.13 o
   6  -4   3       20.55       18.95      3.11 o
   7  -4   3       10.34       10.63      3.45 o
   8  -4   3      133.70      128.23      7.48 o
   9  -4   3       96.15      114.51     11.60 o
  10  -4   3        6.63        9.01      7.19 o
  11  -4   3       18.88       12.77     14.49 o
  12  -4   3       17.20        4.34     11.86 o
  13  -4   3        0.11        2.85     14.23 o
 -12  -3   3        0.11       11.27     21.68 o
 -11  -3   3        2.98        7.52     18.09 o
 -10  -3   3        1.77        0.09      8.99 o
  -9  -3   3       17.21        4.77      7.00 o
  -8  -3   3        1.77       -5.15      7.79 o
  -7  -3   3        0.11        1.88      3.66 o
  -6  -3   3      693.59      722.93     17.07 o
  -5  -3   3        0.10        0.35      3.14 o
  -4  -3   3      116.27      134.64      5.16 o
  -3  -3   3      184.75      162.29      5.25 o
  -2  -3   3     2325.21     2202.97     28.23 o
  -1  -3   3      120.66      144.04      4.32 o
   0  -3   3     1888.47     1913.23     20.49 o
   1  -3   3     1991.27     2004.10     21.54 o
   2  -3   3      172.85      190.22      3.76 o
   3  -3   3      298.41      276.37      5.18 o
   4  -3   3        8.16        3.74      2.11 o
   5  -3   3       74.49       91.66      3.93 o
   6  -3   3        0.06       -0.79      2.47 o
   7  -3   3      282.34      298.70      7.58 o
   8  -3   3      316.55      298.39     15.93 o
   9  -3   3       59.97       52.90      6.87 o
  10  -3   3      118.68      103.64     10.42 o
  11  -3   3        5.42       11.90      8.08 o
  12  -3   3       13.99       33.80     13.90 o
  13  -3   3        0.87      -16.31     26.08 o
 -12  -2   3        0.23        7.97     19.33 o
 -11  -2   3       10.06       18.32     12.35 o
 -10  -2   3       57.78       79.78     14.05 o
  -9  -2   3      186.98      204.80     14.06 o
  -8  -2   3      414.46      395.26     13.51 o
  -7  -2   3        5.60        2.00      3.83 o
  -6  -2   3      447.22      432.58     12.24 o
  -5  -2   3      368.53      395.10      8.62 o
  -4  -2   3     4223.97     4277.49     50.20 o
  -3  -2   3     4393.35     4182.42     51.72 o
  -2  -2   3     1719.00     1675.79     21.95 o
  -1  -2   3      247.03      241.99      4.34 o
   0  -2   3     1280.91     1195.60     13.27 o
   1  -2   3      774.30      825.76      9.10 o
   2  -2   3     1849.93     1750.19     18.37 o
   3  -2   3      920.21      877.54     10.88 o
   4  -2   3      247.45      262.27      5.40 o
   5  -2   3     5026.46     4841.32     54.23 o
   6  -2   3     2253.14     2246.88     30.85 o
   7  -2   3       84.87       79.86      4.58 o
   8  -2   3      255.46      237.22     10.75 o
   9  -2   3      322.05      286.69     12.00 o
  10  -2   3      325.27      313.80     32.55 o
  11  -2   3        3.31        7.25      7.75 o
  12  -2   3       75.08       93.01     17.36 o
  13  -2   3        5.22       15.07     14.34 o
 -13  -1   3        0.56       -8.14     21.93 o
 -12  -1   3        0.06       15.67     13.91 o
 -11  -1   3        1.92        7.91     19.76 o
 -10  -1   3        3.32        4.06      9.86 o
  -9  -1   3       64.58       78.35     11.34 o
  -8  -1   3      767.94      765.39     21.82 o
  -7  -1   3       64.56       61.38      5.53 o
  -6  -1   3      208.64      224.63      7.19 o
  -5  -1   3       57.14       55.58      4.28 o
  -4  -1   3      277.76      276.25      6.14 o
  -3  -1   3      830.03      847.79     11.83 o
  -2  -1   3    19878.47    19742.25    198.23 o
  -1  -1   3     1093.49     1201.09     13.51 o
   0  -1   3    17636.80    17096.31    165.18 o
   1  -1   3     8799.37     8652.01     81.04 o
   2  -1   3    21928.10    21111.03    203.76 o
   3  -1   3     1344.41     1343.51     15.28 o
   4  -1   3     2584.60     2557.53     29.51 o
   5  -1   3      125.35      139.07      4.98 o
   6  -1   3      103.04       86.61      5.01 o
   7  -1   3     1759.15     1776.14     27.96 o
   8  -1   3      476.80      479.14     13.95 o
   9  -1   3       58.09       56.11      8.01 o
  10  -1   3       97.76       98.39     10.10 o
  11  -1   3       22.70       47.03     13.23 o
  12  -1   3        9.93       24.33     11.04 o
  13  -1   3       12.58        0.50     13.91 o
  14  -1   3        0.46      -22.96     22.96 o
 -13   0   3        2.27      -10.99     21.93 o
 -12   0   3        0.46       -0.87     10.93 o
 -11   0   3        0.56       14.71     11.75 o
 -10   0   3       30.14       56.42     13.23 o
  -9   0   3       11.76       13.55      6.54 o
  -8   0   3       90.92       86.52      8.09 o
  -7   0   3       22.44       21.00      3.87 o
  -6   0   3       56.03       69.63      5.77 o
  -5   0   3      355.98      352.72      8.42 o
  -4   0   3      111.65      101.71      4.73 o
  -3   0   3      671.16      714.16     10.05 o
  -2   0   3     2457.96     2305.39     26.11 o
  -1   0   3       82.70       85.47      2.43 o
   0   0   3      680.05      731.99      8.89 o
   1   0   3       10.48       11.50      0.97 o
   2   0   3      566.82      550.13      6.49 o
   3   0   3     2473.81     2375.52     23.62 o
   4   0   3      777.13      737.12      9.16 o
   5   0   3      173.64      178.13      5.36 o
   6   0   3      646.04      612.97     11.20 o
   7   0   3      145.53      157.52      6.08 o
   8   0   3      121.01      114.43      5.23 o
   9   0   3      352.52      376.23     15.01 o
  10   0   3        0.68       -5.72      6.08 o
  11   0   3        5.54       -7.76      7.76 o
  12   0   3        3.64        7.58      9.84 o
  13   0   3        8.31        2.40     10.78 o
  14   0   3        6.23      -20.44     24.24 o
 -13   1   3        0.02       15.49     20.03 o
 -12   1   3        5.18        1.10     10.74 o
 -11   1   3        4.81        9.28      9.69 o
 -10   1   3        0.68        6.12      8.54 o
  -9   1   3       97.37       80.78     10.42 o
  -8   1   3      204.74      207.76     14.29 o
  -7   1   3        8.62        5.18      3.56 o
  -6   1   3        1.07        1.13      2.77 o
  -5   1   3       89.73      101.68      4.34 o
  -4   1   3      456.43      453.05      8.63 o
  -3   1   3       36.74       38.34      4.44 o
  -2   1   3     7634.68     7346.01     78.64 o
  -1   1   3    23565.91    22400.46    248.91 o
   0   1   3      230.41      230.66      3.72 o
   1   1   3       32.81       35.39      1.42 o
   2   1   3      525.20      485.90      5.75 o
   3   1   3     3785.31     3654.96     36.72 o
   4   1   3     4043.62     3840.57     40.69 o
   5   1   3     2573.18     2444.89     28.72 o
   6   1   3       57.08       45.12      3.54 o
   7   1   3        0.49       -2.17      2.51 o
   8   1   3        1.71        1.34      3.33 o
   9   1   3      248.48      233.38      9.78 o
  10   1   3       34.99       27.34      7.76 o
  11   1   3        1.44       -2.25      8.37 o
  12   1   3        3.03        0.85      9.97 o
  13   1   3        4.78        7.95     11.80 o
  14   1   3        0.36       12.47     26.06 o
 -13   2   3       10.24       29.69     25.40 o
 -12   2   3        1.00        9.75     13.60 o
 -11   2   3        0.03       16.57     10.40 o
 -10   2   3        0.03       -1.99      7.50 o
  -9   2   3       39.25       42.36      7.89 o
  -8   2   3      112.65      115.80     13.83 o
  -7   2   3       25.90       20.33      5.01 o
  -6   2   3       32.85       34.15      3.74 o
  -5   2   3       11.16       10.82      2.63 o
  -4   2   3     1283.59     1346.53     21.31 o
  -3   2   3      755.76      711.91     10.19 o
  -2   2   3      178.40      183.79      3.34 o
  -1   2   3      699.15      644.02      7.24 o
   0   2   3        3.53        0.64      0.75 o
   1   2   3       97.22       95.00      1.78 o
   2   2   3        2.86        1.01      1.10 o
   3   2   3     2889.63     2776.89     30.98 o
   4   2   3       40.35       36.17      3.33 o
   5   2   3     2024.10     1912.63     22.96 o
   6   2   3     3963.99     3921.63     53.35 o
   7   2   3      150.51      171.09     10.89 o
   8   2   3        1.28        1.37      3.05 o
   9   2   3      171.36      192.60      8.10 o
  10   2   3       15.85       12.74      5.21 o
  11   2   3        6.80        4.28      9.08 o
  12   2   3        0.00        1.36      9.49 o
  13   2   3       12.54        9.22     10.74 o
  14   2   3        2.02        5.74     25.77 o
 -13   3   3        6.63       20.24     22.47 o
 -12   3   3        0.01       -1.01     13.34 o
 -11   3   3        5.66        9.51     12.01 o
 -10   3   3        8.74       -0.56      7.45 o
  -9   3   3      225.98      209.82     12.57 o
  -8   3   3        0.05       -1.30      5.22 o
  -7   3   3        9.46        7.84      2.63 o
  -6   3   3        4.49        0.40      2.32 o
  -5   3   3      306.48      361.43      6.90 o
  -4   3   3     3019.04     3043.56     34.65 o
  -3   3   3      841.34      842.80     11.03 o
  -2   3   3     3301.99     3423.55     32.82 o
  -1   3   3     1360.78     1301.31     13.54 o
   0   3   3      973.63     1037.21     12.63 o
   1   3   3     1176.30     1136.38     14.52 o
   2   3   3     1221.30     1310.29     15.00 o
   3   3   3      638.97      583.42      7.84 o
   4   3   3      956.63     1021.03     12.97 o
   5   3   3        4.23       -2.29      2.29 o
   6   3   3       57.30       43.37      3.31 o
   7   3   3        6.03        5.76      2.64 o
   8   3   3       47.43       41.14      4.17 o
   9   3   3        6.06        0.11      4.57 o
  10   3   3        1.14       -0.55      5.03 o
  11   3   3       19.49        2.29      7.41 o
  12   3   3        5.52       -8.62      9.00 o
  13   3   3        6.64       14.65     29.57 o
 -12   4   3        0.40       21.45     14.36 o
 -11   4   3        0.20       -8.45      8.45 o
 -10   4   3        0.88       -7.17      7.17 o
  -9   4   3       17.87       12.66      8.94 o
  -8   4   3      168.13      201.70     11.77 o
  -7   4   3       84.15       81.44      7.78 o
  -6   4   3       18.00       18.48      3.12 o
  -5   4   3       73.31       81.57      3.78 o
  -4   4   3     1174.08     1201.83     15.47 o
  -3   4   3        6.79        1.68      1.60 o
  -2   4   3     1218.87     1150.67     19.70 o
  -1   4   3        4.42        3.03      1.09 o
   0   4   3      643.71      687.48     12.18 o
   1   4   3       10.72        3.78      3.60 o
   2   4   3        1.06       -0.11      1.19 o
   3   4   3        7.79        7.21      1.75 o
   4   4   3     1471.82     1578.77     19.84 o
   5   4   3      320.90      323.80      7.26 o
   6   4   3      139.58      137.95      6.14 o
   7   4   3        1.02       -2.76      2.76 o
   8   4   3       21.28       16.05      3.81 o
   9   4   3       26.29       24.26      5.39 o
  10   4   3        6.33        2.90      5.45 o
  11   4   3        3.37       -7.88      7.88 o
  12   4   3       25.76       29.16     20.98 o
  13   4   3       10.76       16.16     16.03 o
 -12   5   3        0.01        6.97     13.55 o
 -11   5   3        0.08       -0.09      8.78 o
 -10   5   3      140.76      142.06     14.07 o
  -9   5   3        1.60        5.08      7.45 o
  -8   5   3      117.15      109.21     16.67 o
  -7   5   3       24.63       28.39      5.42 o
  -6   5   3       11.08        7.63      3.60 o
  -5   5   3      612.25      620.54     11.42 o
  -4   5   3        2.24        7.33      2.34 o
  -3   5   3        0.12       -1.75      1.75 o
  -2   5   3      235.92      248.89      5.12 o
  -1   5   3       31.11       30.25      2.13 o
   0   5   3      265.93      287.33      8.80 o
   1   5   3       11.45        9.05      3.59 o
   2   5   3      798.00      871.18     14.89 o
   3   5   3      125.82      120.22      3.70 o
   4   5   3       22.40       21.91      2.36 o
   5   5   3       74.51       72.87      4.59 o
   6   5   3        1.99        1.21      2.66 o
   7   5   3       26.57       23.98      3.59 o
   8   5   3      267.75      282.64      9.38 o
   9   5   3       18.23       17.03      5.20 o
  10   5   3        7.36        7.65      7.97 o
  11   5   3       35.46       29.22     12.35 o
  12   5   3       16.77       28.26     13.58 o
  13   5   3       35.53       41.59     25.48 o
 -12   6   3        0.35       19.91     14.46 o
 -11   6   3        4.63        0.66      8.96 o
 -10   6   3        0.00        2.52      8.36 o
  -9   6   3        1.41        4.31     10.73 o
  -8   6   3      367.58      388.10     19.63 o
  -7   6   3      172.76      174.33      8.96 o
  -6   6   3      201.39      196.00      7.91 o
  -5   6   3       43.78       40.33      3.59 o
  -4   6   3      188.71      193.71      6.80 o
  -3   6   3        0.27        0.35      1.89 o
  -2   6   3      591.87      594.35      8.39 o
  -1   6   3       86.67       79.59      4.10 o
   0   6   3    10871.20    11918.78    284.74 o
   1   6   3      795.66      809.79     36.84 o
   2   6   3      446.90      451.08      9.96 o
   3   6   3        2.13       -1.73      1.73 o
   4   6   3     1013.15     1080.73     16.54 o
   5   6   3        5.26        3.82      2.31 o
   6   6   3        1.00       -0.28      2.47 o
   7   6   3       33.25       31.80      4.11 o
   8   6   3      145.79      154.24      7.48 o
   9   6   3      215.80      228.47     11.47 o
  10   6   3       26.59       30.20      8.41 o
  11   6   3       10.32       18.50     11.66 o
  12   6   3        5.95      -10.57     14.97 o
  13   6   3       14.17       -3.88     20.15 o
 -11   7   3        6.64        4.20     12.43 o
 -10   7   3        6.52        2.31      8.29 o
  -9   7   3        9.00       10.85      8.20 o
  -8   7   3       41.69       39.33      8.96 o
  -7   7   3        8.54       10.02      4.91 o
  -6   7   3       53.82       52.78      5.49 o
  -5   7   3      426.88      424.85     10.29 o
  -4   7   3        2.67       -1.80      2.27 o
  -3   7   3       44.49       40.92      2.65 o
  -2   7   3      775.17      816.34     11.67 o
  -1   7   3      315.52      337.40      8.85 o
   0   7   3        0.41        9.50      8.09 o
   1   7   3      563.32      535.08     29.28 o
   2   7   3      174.59      191.09     11.37 o
   3   7   3      118.99      108.77      4.86 o
   4   7   3       21.20       23.24      2.59 o
   5   7   3        3.26        0.57      2.34 o
   6   7   3      266.71      253.69      8.78 o
   7   7   3      141.09      117.88      6.98 o
   8   7   3      110.62       85.73      7.10 o
   9   7   3        2.34       -5.69      5.69 o
  10   7   3       41.21       24.38      8.29 o
  11   7   3       10.63       -9.79     10.45 o
  12   7   3        7.48       11.83     12.64 o
 -11   8   3       10.49        7.81      9.95 o
 -10   8   3        3.50       -7.93      8.17 o
  -9   8   3       12.13       15.86      9.04 o
  -8   8   3        3.28        1.35      7.34 o
  -7   8   3        6.73        7.62      4.89 o
  -6   8   3        9.58        7.07      4.38 o
  -5   8   3      159.83      149.37      6.39 o
  -4   8   3       37.33       30.93      3.02 o
  -3   8   3      139.73      138.96      4.58 o
  -2   8   3       54.32       58.90      3.20 o
  -1   8   3      159.15      172.28      6.71 o
   0   8   3      424.83      468.92     29.20 o
   1   8   3       13.89       15.74      9.75 o
   2   8   3        0.23       -0.60      1.98 o
   3   8   3        4.15        6.17      2.06 o
   4   8   3      145.65      159.33      4.82 o
   5   8   3       34.02       34.93      3.45 o
   6   8   3        2.14       -3.33      3.33 o
   7   8   3      231.14      222.68     10.34 o
   8   8   3      114.65      102.13      9.78 o
   9   8   3      131.93      138.61     14.79 o
  10   8   3        5.07        7.33      6.86 o
  11   8   3        3.57        8.42     12.13 o
  12   8   3        5.25        5.15     19.60 o
 -10   9   3        0.70       -4.43      8.60 o
  -9   9   3       23.54       30.61      9.52 o
  -8   9   3        6.11       12.92      6.55 o
  -7   9   3       55.06       52.71      6.33 o
  -6   9   3        2.67       -1.05      4.26 o
  -5   9   3      149.94      145.61      6.50 o
  -4   9   3       35.08       32.97      3.77 o
  -3   9   3        0.01       -2.28      2.28 o
  -2   9   3      124.52      121.07      4.64 o
  -1   9   3       39.13       48.94      4.03 o
   0   9   3       34.92       68.64     14.54 o
   1   9   3       67.61       76.78     14.37 o
   2   9   3       45.65       36.16      2.96 o
   3   9   3        6.11        8.53      2.22 o
   4   9   3       66.91       68.06      4.14 o
   5   9   3       96.04       92.47      5.71 o
   6   9   3        1.53       -4.14      4.14 o
   7   9   3        5.30        0.00      4.45 o
   8   9   3       83.96       71.01      6.94 o
   9   9   3       26.06       15.12      7.07 o
  10   9   3       19.79       34.43      7.98 o
  11   9   3        0.02        0.34     11.55 o
 -10  10   3        0.15        7.35      8.58 o
  -9  10   3        0.05       -7.73      7.73 o
  -8  10   3        0.07        1.03      6.55 o
  -7  10   3        4.89       10.80      5.39 o
  -6  10   3      141.59      157.47      8.25 o
  -5  10   3       17.61       26.62      4.79 o
  -4  10   3        0.03       -3.15      3.15 o
  -3  10   3        3.59        0.45      2.56 o
  -2  10   3      137.90      136.72      5.04 o
  -1  10   3      171.48      159.59      6.62 o
   0  10   3        9.04        8.47     10.41 o
   1  10   3       44.55       44.11     13.59 o
   2  10   3      138.46      127.91      5.12 o
   3  10   3        6.14        6.91      2.51 o
   4  10   3      174.35      163.63      6.60 o
   5  10   3        4.58        6.74      3.88 o
   6  10   3       74.36       80.61      7.01 o
   7  10   3       43.14       38.18      5.78 o
   8  10   3        6.40       -4.92      5.59 o
   9  10   3       17.22       11.84      6.89 o
  10  10   3        6.11       -1.99      7.01 o
  11  10   3        0.20       -3.34     11.72 o
  -9  11   3        0.00        0.49      9.65 o
  -8  11   3        2.68       -7.14      7.14 o
  -7  11   3        6.71        6.24      5.36 o
  -6  11   3        8.77        7.11      4.87 o
  -5  11   3        6.66       -4.21      4.21 o
  -4  11   3       80.49       91.00      5.19 o
  -3  11   3        4.69        6.51      2.85 o
  -2  11   3        1.14       -1.13      2.23 o
  -1  11   3       66.32       55.05      5.58 o
   0  11   3       61.52       59.06     15.78 o
   1  11   3        4.55        3.76     11.89 o
   2  11   3      103.09      102.23      4.83 o
   3  11   3       32.57       35.00      3.43 o
   4  11   3      247.72      273.65     10.56 o
   5  11   3      103.79      106.12      7.22 o
   6  11   3        4.43        1.60      5.16 o
   7  11   3       34.32       38.87      5.99 o
   8  11   3        5.90        3.82      6.26 o
   9  11   3        0.57        0.90      6.38 o
  10  11   3        1.12        1.04      9.02 o
  -8  12   3        0.20       -4.24      6.87 o
  -7  12   3        1.31       10.18      6.51 o
  -6  12   3       69.73       57.90      6.45 o
  -5  12   3        6.82       -0.34      4.44 o
  -4  12   3       30.47       36.22      5.63 o
  -3  12   3       20.98       23.85      3.45 o
  -2  12   3        1.38       -1.15      2.35 o
  -1  12   3       19.46       15.07      3.36 o
   1  12   3       14.30       -5.45     13.17 o
   2  12   3        0.02        1.13      4.75 o
   3  12   3      131.20      126.89      5.53 o
   4  12   3       46.82       37.95      5.25 o
   5  12   3       50.83       60.18      6.93 o
   6  12   3        0.10       -2.24      5.31 o
   7  12   3        8.63       15.93      5.31 o
   8  12   3        3.43       14.38      6.75 o
   9  12   3        8.35        0.95      7.28 o
  -7  13   3       14.03       10.35      6.97 o
  -6  13   3        0.03       -3.81      4.96 o
  -5  13   3       16.06       13.08      4.82 o
  -4  13   3        0.31       -0.44      3.86 o
  -3  13   3       33.43       32.00      5.81 o
  -2  13   3       29.92       22.15      4.66 o
  -1  13   3        0.07       -1.61      3.30 o
   1  13   3        0.05        2.84      3.00 o
   2  13   3      116.81      108.81      8.78 o
   3  13   3       43.94       44.66      5.51 o
   4  13   3       13.75       16.32      5.02 o
   5  13   3        0.71        0.22      5.21 o
   6  13   3        0.01       -2.83      5.63 o
   7  13   3        0.18       -2.65      5.15 o
   8  13   3       47.75       71.08      9.17 o
  -6  14   3        1.11        8.13      5.58 o
  -5  14   3        2.02       -0.68      5.00 o
  -4  14   3       21.17       16.58      4.86 o
  -3  14   3       13.41       19.41      4.77 o
  -2  14   3        6.17        6.22      3.38 o
  -1  14   3       22.94       25.55      4.53 o
   0  14   3        0.13        6.03      4.58 o
   1  14   3       13.79       19.16      5.37 o
   2  14   3       36.66       38.09      4.21 o
   3  14   3        8.57       12.16      3.87 o
   4  14   3        9.51        3.67      6.37 o
   5  14   3        0.61       -1.12      5.34 o
   6  14   3        9.80       15.18      5.46 o
   7  14   3        1.69        1.27      7.52 o
  -4  15   3       14.66       12.92      5.71 o
  -3  15   3        2.64        6.35      4.92 o
  -2  15   3        0.65       -2.56      3.89 o
  -1  15   3       12.00       16.70      4.55 o
   0  15   3       25.14       29.66      4.57 o
   1  15   3        0.01        2.64      5.45 o
   2  15   3        0.09       -2.92      3.75 o
   3  15   3       10.77       -5.35      5.35 o
   4  15   3        6.68        7.07      6.68 o
   5  15   3        2.79       -5.95      5.95 o
  -1  16   3        0.06        2.32      4.48 o
   0  16   3        4.93        7.57      7.62 o
   1  16   3        3.82       13.96      6.15 o
   2  16   3        0.69        1.52      5.14 o
  -3 -14   4        9.85        8.86      7.47 o
  -2 -14   4        5.38        6.07      6.78 o
  -1 -14   4        2.18       -1.18      7.16 o
   0 -14   4        0.00       -4.49      5.01 o
   1 -14   4        0.29        3.08      5.03 o
   2 -14   4        3.32        4.10      5.54 o
   3 -14   4        2.01       10.76      5.71 o
   4 -14   4        4.20       -1.60      5.80 o
  -5 -13   4        0.29        0.66     10.45 o
  -4 -13   4        5.18        1.18      7.20 o
  -3 -13   4       12.56        8.94      7.32 o
  -2 -13   4        0.61        1.55      6.44 o
  -1 -13   4        0.21       -5.57      5.57 o
   0 -13   4        7.85        7.58      5.06 o
   1 -13   4       23.74       24.22      5.59 o
   2 -13   4        6.17        3.59      5.02 o
   3 -13   4        1.98       -1.09      6.20 o
   4 -13   4       30.80       23.18      6.15 o
   5 -13   4        0.75       -5.49      6.00 o
   6 -13   4        6.96       -6.27      6.66 o
  -6 -12   4        0.13        2.54      7.92 o
  -5 -12   4        2.67       -0.62      7.37 o
  -4 -12   4        9.82        2.18      7.78 o
  -3 -12   4        0.78       -6.10      6.10 o
  -2 -12   4       24.16       15.46      6.37 o
  -1 -12   4        6.00        1.25      7.70 o
   0 -12   4      160.16      161.62      8.51 o
   1 -12   4       32.63       34.46      5.83 o
   2 -12   4       59.52       70.31      6.41 o
   3 -12   4       15.27       13.62      6.42 o
   4 -12   4       58.03       49.46      6.20 o
   5 -12   4        0.30        0.88      5.11 o
   6 -12   4        6.85        8.24      6.67 o
   7 -12   4        1.01        9.33      7.20 o
   8 -12   4        1.27        6.79     34.30 o
  -8 -11   4        3.16      -10.39     10.39 o
  -7 -11   4        7.93        6.69      8.75 o
  -6 -11   4       29.71       46.66     11.01 o
  -5 -11   4       16.25       10.33      7.43 o
  -4 -11   4        8.65        3.72      6.52 o
  -3 -11   4        0.23       -4.59      5.78 o
  -2 -11   4        2.82       -0.51      5.56 o
  -1 -11   4       19.11       11.09      4.75 o
   0 -11   4       63.19       59.25      5.99 o
   1 -11   4       75.48       71.52      6.23 o
   2 -11   4      176.24      158.67      8.22 o
   3 -11   4      125.78      117.38      7.72 o
   4 -11   4      184.57      211.49      9.97 o
   5 -11   4       26.24       38.51      7.04 o
   6 -11   4       45.56       54.45      6.82 o
   7 -11   4        2.16        8.16      8.84 o
   8 -11   4        0.03        1.73      6.94 o
   9 -11   4        9.08       11.51      8.03 o
  -9 -10   4        0.04       -7.41     11.85 o
  -8 -10   4       28.87       24.17     12.91 o
  -7 -10   4       64.42       77.02     11.12 o
  -6 -10   4       18.82       32.27      8.79 o
  -5 -10   4        6.02        7.77      6.84 o
  -4 -10   4       16.64       22.10      6.89 o
  -3 -10   4       26.62       32.31      8.50 o
  -2 -10   4      126.71      114.10     11.83 o
  -1 -10   4       14.09        4.42      3.94 o
   0 -10   4        3.48       -3.66      3.66 o
   1 -10   4      244.85      233.66      8.46 o
   2 -10   4      952.30      962.79     19.47 o
   3 -10   4        0.05       -2.82      4.56 o
   4 -10   4       16.05       25.14      4.98 o
   5 -10   4      117.31      114.18      7.48 o
   6 -10   4        5.74        7.66      5.25 o
   7 -10   4        9.42       15.29      6.72 o
   8 -10   4        3.90        0.82      6.91 o
   9 -10   4        2.43       15.23      8.03 o
  10 -10   4        0.23        4.50      9.92 o
  -9  -9   4        6.44        8.30     14.72 o
  -8  -9   4        0.80       -3.42     14.91 o
  -7  -9   4        4.30       -1.43      7.44 o
  -6  -9   4        1.44       -6.53      6.53 o
  -5  -9   4        8.36        8.73     10.39 o
  -4  -9   4       19.10       15.08      7.59 o
  -3  -9   4        9.97       16.19      5.96 o
  -2  -9   4       23.39       24.10      5.62 o
  -1  -9   4      512.14      491.40     12.04 o
   0  -9   4       83.68       88.02      5.33 o
   1  -9   4      200.73      216.78      8.71 o
   2  -9   4       66.08       60.74      5.33 o
   3  -9   4      309.70      315.54      9.27 o
   4  -9   4       97.46       96.93      6.52 o
   5  -9   4       27.55       23.54      5.08 o
   6  -9   4        9.70        8.17      6.75 o
   7  -9   4       50.76       56.58      6.84 o
   8  -9   4        0.27        8.86      6.88 o
   9  -9   4        0.30        4.93      7.18 o
  10  -9   4        0.53        3.31      9.15 o
  11  -9   4        1.80      -11.77     19.58 o
 -10  -8   4       10.35       32.98     16.31 o
  -9  -8   4        0.21        2.71     12.82 o
  -8  -8   4        1.52       -8.59      8.59 o
  -7  -8   4       17.61        8.75      7.57 o
  -6  -8   4       12.36       20.28      7.34 o
  -5  -8   4      197.73      193.13     11.88 o
  -4  -8   4        0.56        5.95      5.50 o
  -3  -8   4        4.96        7.96      4.44 o
  -2  -8   4       35.75       37.76      5.22 o
  -1  -8   4        9.74        9.65      2.84 o
   0  -8   4       24.27       19.89      2.90 o
   1  -8   4      144.61      140.01      4.93 o
   2  -8   4      336.83      323.01      7.85 o
   3  -8   4        2.97        3.46      3.10 o
   4  -8   4        3.30        4.78      3.65 o
   5  -8   4        0.09       -3.83      3.83 o
   6  -8   4      103.75      102.35      8.03 o
   7  -8   4      140.75      123.44      8.19 o
   8  -8   4        1.03        2.99      6.15 o
   9  -8   4        1.25       -2.29      6.77 o
  10  -8   4        1.05       -8.05      8.05 o
  11  -8   4        3.65        3.38      9.35 o
 -10  -7   4        0.73       -5.56     10.87 o
  -9  -7   4        0.06        4.26     17.20 o
  -8  -7   4        5.63       -3.70      9.49 o
  -7  -7   4        0.15       -6.59      6.59 o
  -6  -7   4       19.45       22.21      7.06 o
  -5  -7   4       14.94       15.03      6.54 o
  -4  -7   4        5.96        0.87      3.77 o
  -3  -7   4        5.14        1.66      2.83 o
  -2  -7   4       38.91       41.41      3.81 o
  -1  -7   4      193.53      206.02      5.90 o
   0  -7   4      180.32      173.34      5.21 o
   1  -7   4       19.07       20.78      2.75 o
   2  -7   4      356.73      335.16      7.29 o
   3  -7   4        0.19       -1.94      2.50 o
   4  -7   4       71.82       73.34      4.66 o
   5  -7   4       82.30       80.80      6.50 o
   6  -7   4       31.97       31.84      5.32 o
   7  -7   4        9.38       11.47      5.12 o
   8  -7   4        5.53        7.78      6.20 o
   9  -7   4        1.72        8.01      6.48 o
  10  -7   4        2.11       -1.57      7.98 o
  11  -7   4        0.87        5.71      9.07 o
  12  -7   4        1.54       11.61     10.31 o
 -11  -6   4        2.78        0.29     17.72 o
 -10  -6   4        0.94      -11.20     11.20 o
  -9  -6   4        0.36       -3.74     10.31 o
  -8  -6   4        0.02        8.03      7.75 o
  -7  -6   4        0.40       -7.09     10.50 o
  -6  -6   4        7.75       11.40      5.51 o
  -5  -6   4       68.97       68.70      8.32 o
  -4  -6   4      123.21      124.55      6.15 o
  -3  -6   4      501.98      548.26     11.99 o
  -2  -6   4        9.05        6.08      2.26 o
  -1  -6   4      220.72      219.58      5.92 o
   0  -6   4       96.94      102.18      3.95 o
   1  -6   4       37.10       34.91      2.87 o
   2  -6   4      133.27      155.55      6.41 o
   3  -6   4       89.88       89.67      4.02 o
   4  -6   4       47.55       44.59      3.80 o
   5  -6   4       11.33        6.95      3.06 o
   6  -6   4        6.28        8.06      3.66 o
   7  -6   4       54.53       55.27      7.15 o
   8  -6   4        1.12       10.00      5.89 o
   9  -6   4        6.27       15.68      6.69 o
  10  -6   4        0.00       -7.39      7.84 o
  11  -6   4        0.01       12.70      9.32 o
  12  -6   4        4.99       -4.08      9.74 o
 -11  -5   4        5.74       -1.03     18.46 o
 -10  -5   4       18.01        8.10     12.04 o
  -9  -5   4        1.62       18.79     11.49 o
  -8  -5   4        1.81       -1.52      6.17 o
  -7  -5   4       11.99        6.89      6.28 o
  -6  -5   4       13.79       18.30      5.61 o
  -5  -5   4      347.55      361.29     11.38 o
  -4  -5   4        6.66        3.70      3.64 o
  -3  -5   4     1236.61     1268.50     21.74 o
  -2  -5   4       48.93       53.36      3.76 o
  -1  -5   4      243.22      256.42      6.69 o
   0  -5   4      334.85      334.80      7.56 o
   1  -5   4       19.97       17.63      2.56 o
   2  -5   4     2791.18     2819.85     38.77 o
   3  -5   4       62.33       56.00      3.38 o
   4  -5   4       99.96      111.89      4.54 o
   5  -5   4       61.40       54.55      3.87 o
   6  -5   4       44.15       38.61      4.03 o
   7  -5   4        3.33       -3.68      3.68 o
   8  -5   4        9.39        9.55      4.63 o
   9  -5   4        9.89       12.25      6.38 o
  10  -5   4        5.64        0.53      7.94 o
  11  -5   4        9.46       20.98      9.41 o
  12  -5   4       19.42       -4.40      9.57 o
  13  -5   4        0.07      -12.97     21.31 o
 -12  -4   4        0.53       23.75     21.52 o
 -11  -4   4        2.72       -3.59     17.30 o
 -10  -4   4       15.67       12.00     11.76 o
  -9  -4   4        0.77       -7.16      7.16 o
  -8  -4   4       12.20        2.33      8.23 o
  -7  -4   4        3.90        9.45      5.97 o
  -6  -4   4       24.50       21.28      4.90 o
  -5  -4   4      162.95      158.47      6.68 o
  -4  -4   4      334.87      316.35      8.15 o
  -3  -4   4      179.22      156.78      5.34 o
  -2  -4   4      205.11      219.57      5.86 o
  -1  -4   4     2787.63     2629.90     33.37 o
   0  -4   4      154.04      129.19      4.14 o
   1  -4   4       92.37       86.44      4.17 o
   2  -4   4      906.25      869.75     13.09 o
   3  -4   4       55.95       57.11      3.01 o
   4  -4   4      871.49      832.93     12.54 o
   5  -4   4        2.22       -0.43      2.41 o
   6  -4   4       43.25       49.15      3.97 o
   7  -4   4      267.90      284.48     11.40 o
   8  -4   4      186.00      189.12      9.43 o
   9  -4   4       14.26       17.67      5.92 o
  10  -4   4      100.55       89.12     18.77 o
  11  -4   4       70.35       71.36     12.34 o
  12  -4   4       66.71       71.60     16.74 o
  13  -4   4        1.72      -12.45     12.45 o
 -12  -3   4        0.49       45.51     23.46 o
 -11  -3   4       30.74       40.06     21.23 o
 -10  -3   4        2.86        3.06      9.90 o
  -9  -3   4        0.77        1.06      7.41 o
  -8  -3   4      357.29      368.30     21.87 o
  -7  -3   4      452.20      432.68     23.96 o
  -6  -3   4       70.23       73.04      7.07 o
  -5  -3   4      149.17      145.08     10.33 o
  -4  -3   4      197.46      178.74      6.06 o
  -3  -3   4      211.56      220.25      6.33 o
  -2  -3   4     3041.71     3150.74     39.74 o
  -1  -3   4      487.89      499.18      7.78 o
   0  -3   4       33.17       32.28      1.97 o
   1  -3   4     1980.73     1970.04     22.61 o
   2  -3   4      197.74      209.35      4.45 o
   3  -3   4      561.81      637.83      9.25 o
   4  -3   4     4176.94     4559.08     53.76 o
   5  -3   4        0.00       -2.21      2.21 o
   6  -3   4        7.42        8.63      2.72 o
   7  -3   4       30.13       42.37      3.86 o
   8  -3   4      389.28      369.18     11.54 o
   9  -3   4       58.87       38.99      6.80 o
  10  -3   4       91.94      113.15     15.03 o
  11  -3   4       23.99       16.95      8.50 o
  12  -3   4       63.26       51.70     15.15 o
  13  -3   4        0.04        4.10     13.87 o
 -12  -2   4        2.87        3.10     21.27 o
 -11  -2   4        0.25       30.47     17.43 o
 -10  -2   4       12.87       -5.02      9.95 o
  -9  -2   4        0.50       13.07      7.76 o
  -8  -2   4       55.07       51.33      9.11 o
  -7  -2   4      184.13      190.11      8.87 o
  -6  -2   4        4.87        3.43      3.88 o
  -5  -2   4        6.30        8.28      2.73 o
  -4  -2   4     7290.10     7274.96     88.31 o
  -3  -2   4      880.10      889.73     13.59 o
  -2  -2   4       10.90       12.44      1.77 o
  -1  -2   4      437.22      427.78      7.15 o
   0  -2   4     3504.93     3645.04     38.17 o
   1  -2   4    37139.13    36299.43    364.75 o
   2  -2   4     5594.03     5542.59     54.93 o
   3  -2   4      241.18      262.10      5.70 o
   4  -2   4       84.68       65.34      3.45 o
   5  -2   4      221.54      202.27      5.39 o
   6  -2   4     1413.64     1534.36     22.52 o
   7  -2   4        0.98       -2.69      2.69 o
   8  -2   4       19.16       17.28      3.71 o
   9  -2   4       25.10       16.64      7.11 o
  10  -2   4      442.24      439.21     22.19 o
  11  -2   4        7.87       21.88      8.46 o
  12  -2   4       10.03        7.41     11.41 o
  13  -2   4        8.13        0.37     13.25 o
 -12  -1   4        7.39       17.07     14.09 o
 -11  -1   4        2.96        9.39     11.96 o
 -10  -1   4       20.93       16.62     11.17 o
  -9  -1   4       14.18       13.05      7.60 o
  -8  -1   4        1.14        7.35      5.97 o
  -7  -1   4       22.99       20.19      4.09 o
  -6  -1   4      647.57      621.43     13.94 o
  -5  -1   4      407.71      428.29     10.47 o
  -4  -1   4      122.66      125.92      4.27 o
  -3  -1   4      538.05      495.35      8.17 o
  -2  -1   4      423.95      483.43      7.90 o
  -1  -1   4     1084.46     1044.23     12.31 o
   0  -1   4       14.59        6.81      1.51 o
   1  -1   4    19684.07    19575.40    197.31 o
   2  -1   4      116.12      115.63      3.00 o
   3  -1   4      335.26      334.49      5.77 o
   4  -1   4     1930.13     1911.70     22.88 o
   5  -1   4     1639.34     1594.97     21.06 o
   6  -1   4        1.23       -1.63      2.40 o
   7  -1   4      127.69      118.75      5.12 o
   8  -1   4       33.75       29.31      4.20 o
   9  -1   4       83.51       79.13      6.92 o
  10  -1   4       58.86       52.15      9.00 o
  11  -1   4       86.39       85.64     13.02 o
  12  -1   4       14.13       23.89     11.18 o
  13  -1   4       20.85       26.70     12.48 o
  14  -1   4        2.66       -1.94     25.65 o
 -12   0   4       30.11       58.64     13.65 o
 -11   0   4       29.66       41.31     14.19 o
 -10   0   4       18.32       17.05     11.40 o
  -9   0   4        4.25        2.19      8.46 o
  -8   0   4        2.22       15.41      6.17 o
  -7   0   4       60.81       78.19      6.20 o
  -6   0   4      135.80      152.31      6.22 o
  -5   0   4      428.03      389.12      9.86 o
  -4   0   4      643.84      649.65     12.95 o
  -3   0   4      469.32      436.76      7.92 o
  -2   0   4      825.03      820.69     10.92 o
  -1   0   4      821.30      809.81     10.37 o
   0   0   4     7876.38     7265.18     73.94 o
   1   0   4     2900.77     2832.62     28.53 o
   2   0   4     2461.55     2365.02     23.35 o
   3   0   4      611.39      540.05      6.91 o
   4   0   4      177.46      173.81      3.86 o
   5   0   4      190.32      182.79      5.26 o
   6   0   4      356.51      400.23     10.40 o
   7   0   4      877.12      869.98     14.93 o
   8   0   4       45.56       44.27      4.02 o
   9   0   4      197.44      174.61      9.92 o
  10   0   4       21.79       13.11      9.01 o
  11   0   4        1.74        7.27      9.55 o
  12   0   4        5.28       10.23     10.42 o
  13   0   4        6.87        7.63     16.76 o
  14   0   4        1.72       -4.13     13.81 o
 -12   1   4       17.08       13.23     22.17 o
 -11   1   4        8.22        6.30     10.24 o
 -10   1   4        0.20       -7.60      9.09 o
  -9   1   4       13.81       11.36      7.87 o
  -8   1   4        4.47       -6.98      7.34 o
  -7   1   4       23.21       19.42      4.44 o
  -6   1   4       72.60       76.76      4.70 o
  -5   1   4      252.50      264.43      7.29 o
  -4   1   4     1767.38     1821.52     28.80 o
  -3   1   4       15.33       22.85      2.99 o
  -2   1   4    20417.19    19625.07    218.41 o
  -1   1   4     2055.82     1958.57     22.17 o
   0   1   4     2841.74     2538.97     35.11 o
   1   1   4     7401.25     7055.92     74.37 o
   2   1   4      691.57      670.55      7.63 o
   3   1   4     2070.25     2024.53     21.26 o
   4   1   4     1025.19     1049.86     13.57 o
   5   1   4     3803.98     3742.31     42.31 o
   6   1   4      465.60      458.27      8.77 o
   7   1   4      144.77      137.17      6.48 o
   8   1   4      124.83      118.49      5.36 o
   9   1   4       15.72        4.27      6.01 o
  10   1   4       18.12       15.78      6.94 o
  11   1   4        0.82        2.65      6.06 o
  12   1   4       24.31       25.39     10.69 o
  13   1   4       10.55       13.96     11.39 o
  14   1   4        0.05       -4.67     18.50 o
 -12   2   4        1.79       21.22     30.85 o
 -11   2   4        0.37       11.32     10.37 o
 -10   2   4        0.38       10.31     12.30 o
  -9   2   4        9.71       -1.17      6.46 o
  -8   2   4       79.09       74.63      9.40 o
  -7   2   4        7.23        6.80      3.55 o
  -6   2   4       51.04       43.30      7.16 o
  -5   2   4       19.26       13.41      2.97 o
  -4   2   4     1224.57     1323.37     19.19 o
  -3   2   4       74.09       76.46      2.88 o
  -2   2   4       20.15       12.55      1.75 o
  -1   2   4     1590.76     1535.93     16.79 o
   0   2   4       41.90       48.87      1.85 o
   1   2   4      659.14      694.14      7.39 o
   2   2   4     1735.52     1610.32     16.09 o
   3   2   4      705.37      702.85      9.37 o
   4   2   4     1175.06     1117.23     14.90 o
   5   2   4     2138.38     2189.04     25.89 o
   6   2   4     3304.62     3229.52     41.84 o
   7   2   4       11.34       14.22      3.16 o
   8   2   4       17.05        9.10      4.00 o
   9   2   4       95.54       96.12      9.66 o
  10   2   4       27.25        9.90      6.97 o
  11   2   4        0.60       -7.29      7.29 o
  12   2   4        1.40        6.74      9.34 o
  13   2   4        2.26       -5.49     10.01 o
  14   2   4       11.40       -5.40     15.98 o
 -12   3   4        0.25       -1.78     12.61 o
 -11   3   4       17.39       21.77     13.46 o
 -10   3   4       35.78       42.34      8.69 o
  -9   3   4       14.03        3.23      6.77 o
  -8   3   4       13.63        3.27      5.74 o
  -7   3   4        2.92        0.10      3.51 o
  -6   3   4       30.24       31.27      3.64 o
  -5   3   4        1.34        3.54      2.77 o
  -4   3   4       33.96       47.91      3.00 o
  -3   3   4       55.24       60.15      2.43 o
  -2   3   4     1169.77     1194.60     13.05 o
  -1   3   4      396.36      403.04      5.13 o
   0   3   4      916.24      883.75     10.40 o
   1   3   4     1493.18     1594.00     18.77 o
   2   3   4     3390.77     3233.39     33.50 o
   3   3   4     2154.57     2324.07     24.84 o
   4   3   4      658.04      685.50      9.04 o
   5   3   4      250.53      304.78      5.99 o
   6   3   4       47.95       51.37      5.30 o
   7   3   4      246.27      248.63      7.59 o
   8   3   4       42.32       41.58      4.35 o
   9   3   4       80.23       83.69      6.74 o
  10   3   4       28.41       26.31      5.86 o
  11   3   4        3.27        8.15      5.82 o
  12   3   4        0.03       -6.61      9.44 o
  13   3   4       31.12       42.11     17.27 o
  14   3   4        3.03       10.28     25.61 o
 -12   4   4        0.76       13.46     13.91 o
 -11   4   4        0.38        6.72     12.30 o
 -10   4   4        7.70       -9.70      9.70 o
  -9   4   4       71.57       84.80     11.45 o
  -8   4   4      142.80      136.06     10.25 o
  -7   4   4       33.25       39.89      5.82 o
  -6   4   4       94.94       93.48      5.25 o
  -5   4   4        9.32       10.09      2.49 o
  -4   4   4      244.90      229.99      5.72 o
  -3   4   4      792.88      790.02     10.63 o
  -2   4   4      224.50      225.93      4.90 o
  -1   4   4       56.60       48.80      2.44 o
   0   4   4     2270.17     2191.17     27.20 o
   1   4   4      115.36      109.56      2.99 o
   2   4   4      116.21      108.09      2.69 o
   3   4   4      425.42      476.96      8.23 o
   4   4   4        7.15        2.84      1.94 o
   5   4   4     1066.31     1047.16     14.62 o
   6   4   4      835.00      908.93     13.75 o
   7   4   4      167.59      154.47      5.63 o
   8   4   4        0.56       -1.10      3.48 o
   9   4   4       44.99       37.53      5.69 o
  10   4   4       71.38       65.66      7.67 o
  11   4   4        0.00       -0.49      6.03 o
  12   4   4        2.11        2.87     13.37 o
  13   4   4        4.19       10.75     16.15 o
 -12   5   4        0.61        8.80     13.44 o
 -11   5   4        1.42       11.31      9.75 o
 -10   5   4       32.58       24.35     12.34 o
  -9   5   4       30.21       32.04      9.26 o
  -8   5   4        0.06       -5.65      5.65 o
  -7   5   4       25.20       14.21      5.18 o
  -6   5   4      169.46      158.98      7.72 o
  -5   5   4       11.10        8.62      4.14 o
  -4   5   4      115.04      120.84      4.89 o
  -3   5   4      416.99      426.69      7.85 o
  -2   5   4      190.14      233.90      4.70 o
  -1   5   4       89.94       84.25      2.18 o
   0   5   4      166.27      148.28      6.52 o
   1   5   4      271.87      255.49      6.72 o
   2   5   4      767.13      889.59     12.75 o
   3   5   4     1454.55     1513.88     19.75 o
   4   5   4      948.96     1091.75     16.59 o
   5   5   4     1238.79     1249.14     18.64 o
   6   5   4      402.24      418.37      8.95 o
   7   5   4       54.97       51.30      3.91 o
   8   5   4       22.38       19.35      4.66 o
   9   5   4       41.22       27.54      5.49 o
  10   5   4       32.12       28.45      7.83 o
  11   5   4        7.81        6.75      7.42 o
  12   5   4       42.67       61.62     15.29 o
  13   5   4        2.44       10.40     15.46 o
 -12   6   4        9.15       -8.59     20.65 o
 -11   6   4        5.22       -5.15      8.56 o
 -10   6   4        1.64        9.58     14.17 o
  -9   6   4        0.00       -3.91      9.08 o
  -8   6   4      239.72      217.48     14.28 o
  -7   6   4       75.99       72.04      6.84 o
  -6   6   4       13.02       15.57      4.80 o
  -5   6   4       18.73       19.76      3.48 o
  -4   6   4        0.20       -1.97      2.10 o
  -3   6   4      105.21      128.91      3.90 o
  -2   6   4     2143.91     2205.79     26.44 o
  -1   6   4      980.45     1040.47     16.29 o
   0   6   4      737.05      779.46     15.71 o
   1   6   4     1915.95     2027.26     42.01 o
   2   6   4      166.27      155.40      6.25 o
   3   6   4      147.61      179.56      4.04 o
   4   6   4      268.52      287.20      6.04 o
   5   6   4       14.81       15.07      2.46 o
   6   6   4      165.11      170.02      6.61 o
   7   6   4       48.35       41.22      4.13 o
   8   6   4      110.62      104.43      7.00 o
   9   6   4       24.42        8.98      5.32 o
  10   6   4       65.09       56.93      7.98 o
  11   6   4        1.05       -0.36      7.54 o
  12   6   4        3.58       -1.11     10.94 o
  13   6   4       14.19        2.35     19.95 o
 -11   7   4       10.13        5.75      8.91 o
 -10   7   4       15.30       16.96     11.72 o
  -9   7   4       29.80       22.27      9.25 o
  -8   7   4      141.37      135.49     12.13 o
  -7   7   4        0.54       -4.93      4.93 o
  -6   7   4       91.76       95.65      7.43 o
  -5   7   4      105.97      105.23      7.95 o
  -4   7   4       31.16       38.18      3.13 o
  -3   7   4       47.26       56.22      3.20 o
  -2   7   4       35.61       25.10      2.14 o
  -1   7   4      110.21      113.52      3.47 o
   0   7   4        0.44        8.51      8.05 o
   1   7   4      240.23      249.04     19.08 o
   2   7   4     2887.52     3021.40     53.18 o
   3   7   4      229.70      226.65      5.53 o
   4   7   4        7.76        2.53      2.61 o
   5   7   4       27.27       21.75      2.80 o
   6   7   4       73.36       68.55      4.56 o
   7   7   4      668.56      696.42     15.08 o
   8   7   4       11.00        3.63      5.08 o
   9   7   4       16.53        0.92      7.42 o
  10   7   4        5.26        2.09      6.48 o
  11   7   4        6.11       -4.15      7.65 o
  12   7   4        8.21        4.97     19.80 o
  13   7   4       17.45       49.72     23.46 o
 -11   8   4       13.40       23.73     10.65 o
 -10   8   4        2.08        3.11      8.61 o
  -9   8   4       11.73        6.92      8.30 o
  -8   8   4        1.87        7.25      7.53 o
  -7   8   4      126.22      155.80     11.64 o
  -6   8   4       28.57       17.65      4.80 o
  -5   8   4        2.18       -2.49      3.94 o
  -4   8   4       81.17       78.05      4.43 o
  -3   8   4        1.05       -0.78      2.23 o
  -2   8   4       84.87       93.61      3.08 o
  -1   8   4       52.56       53.08      3.77 o
   0   8   4      317.77      360.26     25.15 o
   1   8   4      292.56      307.76     22.76 o
   2   8   4       64.20       59.18      3.08 o
   3   8   4        1.44        1.66      2.08 o
   4   8   4        0.24        3.97      2.05 o
   5   8   4       10.43       10.87      2.60 o
   6   8   4       24.99       24.43      4.01 o
   7   8   4       22.20       24.51      5.07 o
   8   8   4        0.89       -5.13      5.13 o
   9   8   4        7.33       13.50      6.30 o
  10   8   4        2.00       -3.21     10.00 o
  11   8   4        3.61       -7.90      7.90 o
  12   8   4        4.48       -3.35     12.32 o
 -10   9   4        0.30       -8.16      8.16 o
  -9   9   4        3.17       -2.03      8.10 o
  -8   9   4        0.04       -1.02      7.38 o
  -7   9   4        3.27        1.42      5.69 o
  -6   9   4      103.90      123.45      7.37 o
  -5   9   4       32.75       24.51      4.65 o
  -4   9   4      137.66      130.55      5.61 o
  -3   9   4        0.00       -1.48      2.29 o
  -2   9   4      438.27      433.87     10.39 o
  -1   9   4       48.82       60.22      3.94 o
   0   9   4      209.58      205.47     20.57 o
   1   9   4       10.83       26.10     11.56 o
   2   9   4      385.23      368.00     12.03 o
   3   9   4        4.05        3.90      2.03 o
   4   9   4      114.81      112.51      6.94 o
   5   9   4      205.22      220.63      7.30 o
   6   9   4       23.02       33.21      4.26 o
   7   9   4       21.51       21.66      5.00 o
   8   9   4      116.26      105.29      7.66 o
   9   9   4        1.21       -6.84      6.84 o
  10   9   4        0.00       -5.91      6.63 o
  11   9   4       12.74       19.64     12.83 o
  12   9   4        0.52       -1.52     13.96 o
 -10  10   4        0.03        4.49      9.25 o
  -9  10   4        0.14       -7.81      7.81 o
  -8  10   4        4.43       -1.54      7.22 o
  -7  10   4        0.06       -5.37      5.37 o
  -6  10   4       55.41       59.41      6.23 o
  -5  10   4        7.62        2.56      4.23 o
  -4  10   4        0.17        0.05      3.20 o
  -3  10   4        0.68       -2.58      2.58 o
  -2  10   4       36.22       34.40      3.03 o
  -1  10   4      174.36      150.55      8.06 o
   0  10   4        1.78        9.54     11.48 o
   1  10   4      200.29      199.39     22.01 o
   2  10   4       61.06       54.89      7.40 o
   3  10   4       10.69        8.16      2.64 o
   4  10   4        1.54        0.32      2.88 o
   5  10   4        3.48        1.72      3.65 o
   6  10   4       71.46       67.35      5.88 o
   7  10   4       33.60       38.56      6.24 o
   8  10   4       73.59       62.37     10.39 o
   9  10   4       36.58       53.50      8.35 o
  10  10   4        0.80       -6.18      6.65 o
  11  10   4        0.10        1.95     17.66 o
  -9  11   4        0.45       -7.91      7.91 o
  -8  11   4        0.28        2.70      7.78 o
  -7  11   4        0.40       -2.63      6.11 o
  -6  11   4       15.62       18.12      5.26 o
  -5  11   4      369.59      425.09     19.59 o
  -4  11   4       35.57       31.95      4.77 o
  -3  11   4        1.74       -1.96      2.79 o
  -2  11   4        0.44       -0.27      2.53 o
  -1  11   4       14.34        3.88     11.52 o
   0  11   4       42.62       44.31     15.16 o
   1  11   4      144.29      136.95     20.48 o
   2  11   4       70.04       68.29      5.57 o
   3  11   4        5.26        2.57      2.36 o
   4  11   4        1.90        1.60      4.18 o
   5  11   4        2.30       -2.91      3.85 o
   6  11   4       28.28       26.61      5.11 o
   7  11   4       10.66       14.88      7.08 o
   8  11   4        0.43        0.47      6.00 o
   9  11   4        6.23        7.06      8.42 o
  10  11   4        0.72        8.14      7.42 o
  -8  12   4       17.68       28.65      9.54 o
  -7  12   4        8.58        1.57      6.16 o
  -6  12   4       95.24       99.72      7.46 o
  -5  12   4      136.76      154.27      9.64 o
  -4  12   4       26.89       25.61      4.37 o
  -3  12   4       48.73       47.66      3.92 o
  -2  12   4        2.76       -2.17      2.43 o
   0  12   4       17.86        7.68     13.42 o
   1  12   4       23.94       25.98     14.29 o
   2  12   4        0.00       11.21      4.58 o
   3  12   4      271.01      246.04      7.08 o
   4  12   4       52.96       47.10      4.65 o
   5  12   4        1.19        3.29      4.81 o
   6  12   4       31.73       23.29      6.31 o
   7  12   4        1.58        2.79      4.89 o
   8  12   4        0.40        2.55      6.47 o
   9  12   4       23.02       17.57      7.72 o
  10  12   4       10.23       13.67      8.29 o
  -7  13   4       54.87       63.22     10.40 o
  -6  13   4       24.25       26.64      6.54 o
  -5  13   4       31.66       27.79      5.17 o
  -4  13   4        0.12       -2.88      3.82 o
  -3  13   4       20.30       26.12      4.78 o
  -2  13   4       89.18       84.30      4.58 o
  -1  13   4        5.78       -3.17      3.17 o
   1  13   4        0.02       20.53     17.14 o
   2  13   4      443.66      427.79     20.24 o
   3  13   4      139.54      144.16      5.74 o
   4  13   4        0.05       -2.65      3.62 o
   5  13   4        5.69       -2.03      8.01 o
   6  13   4       38.93       33.77      6.18 o
   7  13   4       11.56       11.51      5.55 o
   8  13   4        1.29       -7.27      7.27 o
   9  13   4       25.71       23.68      8.33 o
  -6  14   4       19.81       29.01      6.24 o
  -5  14   4        2.08       -5.84      5.84 o
  -4  14   4       92.39      103.08      6.48 o
  -3  14   4        4.31        3.98      3.56 o
  -2  14   4        0.06        0.01      3.06 o
  -1  14   4       13.86       12.18      5.33 o
   2  14   4      110.55       83.62     22.16 o
   3  14   4        9.56       17.68     10.20 o
   4  14   4       41.06       47.29     11.85 o
   5  14   4        0.50       -3.02      4.21 o
   6  14   4        1.37        0.25      4.88 o
   7  14   4       10.38        9.03      5.76 o
  -4  15   4        0.22       -4.12      4.94 o
  -3  15   4        5.98       -0.60      4.54 o
  -2  15   4        0.97        1.52      3.78 o
  -1  15   4        3.98       -0.70      5.37 o
   2  15   4       37.76       30.07      6.81 o
   3  15   4       11.45        4.56      5.33 o
   4  15   4        4.30        8.61      5.73 o
   5  15   4       12.31       12.45      4.92 o
   6  15   4        0.38        9.85      5.45 o
  -1  16   4       18.19       24.70      6.28 o
   2  16   4        3.27        3.59      5.99 o
   3  16   4        0.01       -4.99      4.99 o
  -1 -14   5        3.87       15.90      7.30 o
   0 -14   5        0.96        4.87      6.90 o
   1 -14   5        0.86        3.38      5.64 o
   2 -14   5        1.76       -0.66      5.65 o
   3 -14   5        1.22       -6.75      6.75 o
  -4 -13   5        0.00        3.25      9.13 o
  -3 -13   5        1.96       -2.55      7.18 o
  -2 -13   5       15.78       21.38      7.58 o
  -1 -13   5        5.19       -2.36      6.28 o
   0 -13   5       17.18       20.76      5.90 o
   1 -13   5       15.37       11.26      5.66 o
   2 -13   5        2.47        3.37      5.34 o
   3 -13   5        3.34        3.68      5.64 o
   4 -13   5        0.32        3.08      5.72 o
   5 -13   5       13.24       15.37      7.65 o
   6 -13   5       12.53        1.73      8.48 o
  -6 -12   5        2.00        0.45      8.64 o
  -5 -12   5       15.84        8.41      7.80 o
  -4 -12   5       10.95       -3.19      7.16 o
  -3 -12   5        0.94        5.06      7.07 o
  -2 -12   5       22.05       11.11      6.88 o
  -1 -12   5       81.23      105.20     15.98 o
   0 -12   5        3.17        3.59      5.16 o
   1 -12   5        5.38        4.70      5.06 o
   2 -12   5       71.51       68.72      6.86 o
   3 -12   5       13.18        9.70      5.40 o
   4 -12   5       16.54       10.13      5.85 o
   5 -12   5        0.48        6.45      8.26 o
   6 -12   5       44.97       45.92      8.17 o
   7 -12   5        6.37       16.73      7.78 o
  -7 -11   5        0.37       -3.64     10.83 o
  -6 -11   5       53.52       50.43     10.06 o
  -5 -11   5        1.10        1.90      7.34 o
  -4 -11   5        3.91        0.87      7.03 o
  -3 -11   5        1.65       -0.83      6.44 o
  -2 -11   5       16.75       22.98      8.04 o
  -1 -11   5        1.67        1.07      6.60 o
   0 -11   5      199.41      209.00      9.62 o
   1 -11   5        4.62        1.77      4.88 o
   2 -11   5       29.39       27.48      5.59 o
   3 -11   5       53.66       55.69      6.54 o
   4 -11   5      146.18      165.28     12.79 o
   5 -11   5      139.76      155.65     10.49 o
   6 -11   5        9.10        7.45      6.76 o
   7 -11   5       22.06       33.62      7.89 o
   8 -11   5       27.65       30.70      8.54 o
   9 -11   5        0.53       41.18     25.03 o
  -8 -10   5       25.07       45.44     14.57 o
  -7 -10   5        5.16        5.03      8.43 o
  -6 -10   5        3.54       -4.74      7.46 o
  -5 -10   5       16.89       12.13      7.69 o
  -4 -10   5       88.45       95.67     10.78 o
  -3 -10   5        0.18       -1.59      5.86 o
  -2 -10   5       26.67       22.56      6.54 o
  -1 -10   5        2.61       -4.39      4.39 o
   0 -10   5        0.49        6.49      4.60 o
   1 -10   5        1.24       -4.17      4.37 o
   2 -10   5      122.16      139.83      7.83 o
   3 -10   5        0.00       -2.29      4.37 o
   4 -10   5        3.43        0.11      4.55 o
   5 -10   5       93.69       95.79      7.37 o
   6 -10   5      155.18      172.45      9.41 o
   7 -10   5       60.74       72.61      8.90 o
   8 -10   5      109.42      122.06     10.95 o
   9 -10   5       18.42       35.28      8.50 o
  10 -10   5        1.71        7.31     21.27 o
  -9  -9   5        0.62       -9.94     11.67 o
  -8  -9   5        1.23       12.71     11.83 o
  -7  -9   5       13.81       19.61      8.81 o
  -6  -9   5       70.28       52.65      9.43 o
  -5  -9   5       34.05       37.77      9.41 o
  -4  -9   5        0.04        4.32      6.19 o
  -3  -9   5       84.79       72.05      8.02 o
  -2  -9   5      103.12      116.18      8.91 o
  -1  -9   5       11.67       18.67      4.29 o
   0  -9   5       39.70       36.85      4.82 o
   1  -9   5       16.81       18.03      4.13 o
   2  -9   5      116.03      115.90      6.23 o
   3  -9   5        2.68        4.97      4.88 o
   4  -9   5       15.90       17.78      5.21 o
   5  -9   5        0.52       -3.09      4.66 o
   6  -9   5       20.95       32.89      5.89 o
   7  -9   5        9.81       14.33      6.81 o
   8  -9   5        0.44       -6.02      6.14 o
   9  -9   5        2.98        5.41      7.18 o
  10  -9   5        0.18       23.31     10.35 o
 -10  -8   5        2.23        1.06     13.55 o
  -9  -8   5        9.57        2.64     11.63 o
  -8  -8   5        0.10        8.33     10.99 o
  -7  -8   5        7.49       24.01      8.84 o
  -6  -8   5        3.61       -6.33      6.33 o
  -5  -8   5        8.01        2.95      6.66 o
  -4  -8   5       42.59       41.52      7.35 o
  -3  -8   5       39.19       26.63      6.49 o
  -2  -8   5       91.27       79.69      7.77 o
  -1  -8   5      177.91      165.80      7.59 o
   0  -8   5       21.03       14.92      3.69 o
   1  -8   5      180.16      172.01      6.40 o
   2  -8   5       30.45       30.86      6.68 o
   3  -8   5      126.34      140.97      8.67 o
   4  -8   5       54.59       50.97      4.90 o
   5  -8   5       39.24       34.30      5.21 o
   6  -8   5       12.18        9.42      4.91 o
   7  -8   5       50.76       53.74      7.07 o
   8  -8   5        2.89        2.97      6.14 o
   9  -8   5        8.86        7.29      7.20 o
  10  -8   5       13.56       14.40      9.43 o
  11  -8   5        7.68       19.86     10.23 o
 -10  -7   5        0.08       -1.02     12.03 o
  -9  -7   5        0.03       -1.66     10.60 o
  -8  -7   5        1.09       14.36     10.98 o
  -7  -7   5        3.59        5.91      7.43 o
  -6  -7   5        0.44        0.05      6.74 o
  -5  -7   5       59.88       63.16      8.47 o
  -4  -7   5       36.75       41.70      8.79 o
  -3  -7   5        3.22        3.92      3.58 o
  -2  -7   5        7.40        8.46      3.15 o
  -1  -7   5       96.34      119.07      4.94 o
   0  -7   5       60.86       64.51      3.93 o
   1  -7   5       75.64       72.64      4.30 o
   2  -7   5        9.07        9.02      3.00 o
   3  -7   5      306.94      295.86      8.16 o
   4  -7   5       47.13       36.24      3.97 o
   5  -7   5      185.09      197.81      7.76 o
   6  -7   5      211.51      212.42      9.30 o
   7  -7   5       36.41       26.68      7.30 o
   8  -7   5       11.87        5.87      6.11 o
   9  -7   5        0.67        2.92      7.64 o
  10  -7   5        7.29       15.43      8.95 o
  11  -7   5        8.95       15.12      9.96 o
  12  -7   5        0.17       -2.93      9.66 o
 -11  -6   5        9.93       22.96     20.44 o
 -10  -6   5        0.03       -0.12     12.23 o
  -9  -6   5        7.21        7.06     10.71 o
  -8  -6   5        0.02       -9.34      9.34 o
  -7  -6   5       26.92       17.36      7.69 o
  -6  -6   5      140.83      134.75     13.82 o
  -5  -6   5        2.29        3.83      5.47 o
  -4  -6   5       58.61       68.36      5.70 o
  -3  -6   5        7.27       12.50      3.50 o
  -2  -6   5       38.22       33.42      3.82 o
  -1  -6   5      105.43      105.01      6.43 o
   0  -6   5      372.48      378.61      9.08 o
   1  -6   5       23.82       19.29      2.81 o
   2  -6   5      121.76      129.39      5.13 o
   3  -6   5       51.40       44.59      3.77 o
   4  -6   5       24.79       23.16      3.28 o
   5  -6   5        4.68        4.50      3.10 o
   6  -6   5       79.37       83.66      5.94 o
   7  -6   5       11.19        3.98      4.80 o
   8  -6   5        8.51       20.32      6.49 o
   9  -6   5       32.72       39.35      8.04 o
  10  -6   5       65.33       78.10     11.79 o
  11  -6   5       21.15       28.17     10.38 o
  12  -6   5        7.75       -9.51      9.51 o
 -11  -5   5        5.79        2.19     19.99 o
 -10  -5   5        0.65       -0.94     10.78 o
  -9  -5   5       51.35       74.45     14.63 o
  -8  -5   5       71.68       68.42     13.29 o
  -7  -5   5       13.36       17.15      6.76 o
  -6  -5   5       94.68       96.42      8.16 o
  -5  -5   5     1042.62     1018.42     24.65 o
  -4  -5   5      275.20      281.54      9.00 o
  -3  -5   5       51.37       58.39      4.46 o
  -2  -5   5      385.79      350.89      8.93 o
  -1  -5   5        2.31        4.76      2.43 o
   0  -5   5       59.55       60.92      3.45 o
   1  -5   5       53.37       45.95      4.47 o
   2  -5   5     1175.40     1119.37     17.70 o
   3  -5   5      722.21      758.47     17.06 o
   4  -5   5       98.01       93.57      5.81 o
   5  -5   5       25.79       37.46      3.78 o
   6  -5   5      108.80      119.37      5.56 o
   7  -5   5       20.77       22.92      5.03 o
   8  -5   5        2.69       -1.55      4.86 o
   9  -5   5        1.19       -5.70      5.70 o
  10  -5   5       31.93       11.10      9.06 o
  11  -5   5       27.85       48.09     11.29 o
  12  -5   5        5.81       16.73     11.15 o
  13  -5   5        0.44      -12.89     22.01 o
 -11  -4   5        1.28        4.79     18.79 o
 -10  -4   5       19.74       24.24     19.49 o
  -9  -4   5       14.80       -0.37      8.09 o
  -8  -4   5       19.11       27.72      8.28 o
  -7  -4   5      585.97      582.76     18.77 o
  -6  -4   5      390.45      332.02     27.95 o
  -5  -4   5     1430.40     1520.58     26.54 o
  -4  -4   5       30.33       34.35      4.38 o
  -3  -4   5       26.01       23.11      3.19 o
  -2  -4   5       16.26       26.86      3.02 o
  -1  -4   5      346.92      360.87      7.21 o
   0  -4   5      347.38      312.20      6.40 o
   1  -4   5      952.69     1023.53     14.07 o
   2  -4   5     2675.99     2695.12     32.71 o
   3  -4   5     6130.32     6000.29     69.55 o
   4  -4   5       11.18        7.25      2.81 o
   5  -4   5       23.15       18.34      2.93 o
   6  -4   5      311.85      316.68      8.09 o
   7  -4   5       11.40       17.19      4.00 o
   8  -4   5       96.81       98.97      6.97 o
   9  -4   5        0.45        5.83      5.59 o
  10  -4   5       73.86       55.31     16.50 o
  11  -4   5       13.95       17.89      9.62 o
  12  -4   5       63.10       73.35     21.17 o
  13  -4   5        1.03       -5.37     13.88 o
 -12  -3   5       10.52       17.72     21.89 o
 -11  -3   5        8.83       18.05     18.83 o
 -10  -3   5       19.43       45.15     13.74 o
  -9  -3   5       22.87       25.04      9.22 o
  -8  -3   5        4.19        5.88      6.98 o
  -7  -3   5      892.72      937.19     24.87 o
  -6  -3   5       24.79       16.88      4.26 o
  -5  -3   5      184.29      195.42      8.42 o
  -4  -3   5      410.67      376.56      9.73 o
  -3  -3   5     2553.84     2618.59     34.46 o
  -2  -3   5     3270.28     3490.09     44.11 o
  -1  -3   5      598.96      704.48     10.46 o
   0  -3   5      275.62      275.73      5.47 o
   1  -3   5      361.31      340.87      5.95 o
   2  -3   5     1023.48      989.99     12.92 o
   3  -3   5     1368.25     1391.85     17.45 o
   4  -3   5       54.11       68.63      3.37 o
   5  -3   5       42.01       33.82      3.17 o
   6  -3   5       18.60       16.03      3.01 o
   7  -3   5      233.82      255.03      7.20 o
   8  -3   5      476.45      447.95     12.85 o
   9  -3   5      380.69      398.88     14.32 o
  10  -3   5      452.55      507.42     22.08 o
  11  -3   5      174.71      205.93     14.36 o
  12  -3   5        8.43       -7.31     12.06 o
  13  -3   5       26.53       30.82     15.97 o
 -12  -2   5        0.00       12.97     22.47 o
 -11  -2   5       19.15        6.57     17.06 o
 -10  -2   5        0.01      -12.97     15.78 o
  -9  -2   5        1.34       -2.05      9.40 o
  -8  -2   5       36.92       32.43     15.79 o
  -7  -2   5       87.77       95.45      7.36 o
  -6  -2   5       29.74       22.33      4.71 o
  -5  -2   5        0.08       -0.90      2.85 o
  -4  -2   5        5.27       -0.29      2.46 o
  -3  -2   5      644.85      721.51     11.16 o
  -2  -2   5      565.25      561.24      9.68 o
  -1  -2   5      729.51      787.86     11.98 o
   0  -2   5     4177.28     4075.47     44.74 o
   1  -2   5        5.38        7.06      1.75 o
   2  -2   5      124.36      126.09      3.39 o
   3  -2   5       31.54       37.28      2.37 o
   4  -2   5     1897.07     2020.27     24.32 o
   5  -2   5      294.12      256.26      7.00 o
   6  -2   5      148.61      159.15      5.85 o
   7  -2   5       52.11       47.32      4.96 o
   8  -2   5        5.81        0.37      3.02 o
   9  -2   5       43.24       25.91      8.21 o
  10  -2   5      215.79      248.64     14.35 o
  11  -2   5        9.05        6.24      7.68 o
  12  -2   5       31.48       29.30     11.46 o
  13  -2   5        8.29       -4.29     13.00 o
 -12  -1   5        3.12       10.28     13.99 o
 -11  -1   5        7.02        7.39     12.20 o
 -10  -1   5        0.00       -3.06     10.26 o
  -9  -1   5        1.33       -0.39      9.95 o
  -8  -1   5      245.00      260.40     18.91 o
  -7  -1   5       76.60       72.29      6.65 o
  -6  -1   5       26.80       26.06      4.89 o
  -5  -1   5       13.04        6.94      3.47 o
  -4  -1   5      939.18      962.23     15.72 o
  -3  -1   5     3132.01     3061.82     38.90 o
  -2  -1   5        0.82        1.96      2.07 o
  -1  -1   5     3121.29     3123.08     35.03 o
   0  -1   5      893.99      800.37      9.98 o
   1  -1   5        3.14        6.45      1.56 o
   2  -1   5      577.97      509.80      6.62 o
   3  -1   5     1003.16      988.18     12.90 o
   4  -1   5        7.96        7.26      1.95 o
   5  -1   5       39.99       49.85      3.24 o
   6  -1   5      294.14      284.99      7.67 o
   7  -1   5       37.19       39.96      4.16 o
   8  -1   5       17.91       15.77      3.84 o
   9  -1   5       17.62       17.87      5.31 o
  10  -1   5        8.27       12.01      7.55 o
  11  -1   5       51.94       64.52     11.97 o
  12  -1   5       18.99       13.73     10.55 o
  13  -1   5        0.64       -9.16      9.85 o
  14  -1   5        1.34       23.83     26.43 o
 -12   0   5       26.53       24.96     32.25 o
 -11   0   5        0.31       -2.77     11.47 o
 -10   0   5        3.57        2.55     10.33 o
  -9   0   5        0.68        6.97      9.43 o
  -8   0   5      107.02       81.69      8.54 o
  -7   0   5      267.06      291.68     10.58 o
  -6   0   5      247.90      246.61      7.88 o
  -5   0   5       64.16       68.01      4.72 o
  -4   0   5      755.54      722.05     14.18 o
  -3   0   5     4785.02     4965.07     65.14 o
  -2   0   5      512.46      510.61      9.23 o
  -1   0   5      136.72      139.96      3.67 o
   0   0   5       28.69       35.60      2.44 o
   1   0   5       96.05      112.54      3.64 o
   2   0   5     1014.13      976.04     10.78 o
   3   0   5      179.97      170.19      3.65 o
   4   0   5      647.71      633.50      8.60 o
   5   0   5       22.70       17.55      2.72 o
   6   0   5       49.52       52.94      3.55 o
   7   0   5      631.97      657.65     11.74 o
   8   0   5      256.04      270.80     10.14 o
   9   0   5      118.63      132.47      8.96 o
  10   0   5      136.91      134.28     17.15 o
  11   0   5       15.53       20.50      9.69 o
  12   0   5        3.76        2.37     15.45 o
  13   0   5        4.18       14.65     12.07 o
  14   0   5        0.57       13.66     14.75 o
 -12   1   5        0.70       15.79     13.35 o
 -11   1   5       31.26       50.12     12.59 o
 -10   1   5       12.55       16.50     11.70 o
  -9   1   5       29.14       21.00      8.10 o
  -8   1   5      164.31      137.33     29.83 o
  -7   1   5        4.24        5.46      3.96 o
  -6   1   5        3.07        5.30      3.27 o
  -5   1   5       15.97        6.90      2.94 o
  -4   1   5      211.25      213.84      6.50 o
  -3   1   5      151.36      170.63      5.52 o
  -2   1   5      390.44      415.74      8.21 o
  -1   1   5      175.97      150.23      4.53 o
   0   1   5      184.77      178.36      3.78 o
   1   1   5      393.66      387.82      5.12 o
   2   1   5        0.57        0.47      1.25 o
   3   1   5        3.78        1.28      1.31 o
   4   1   5      411.49      451.40      8.14 o
   5   1   5     1613.38     1719.72     21.24 o
   6   1   5      147.94      154.10      5.06 o
   7   1   5      116.84      109.83      4.72 o
   8   1   5      127.09      124.67      5.80 o
   9   1   5      156.47      152.12      8.32 o
  10   1   5        6.95       -0.99      6.19 o
  11   1   5       58.23       46.59     11.02 o
  12   1   5       72.97       86.38     13.83 o
  13   1   5        0.82        5.64     10.74 o
  14   1   5        6.15        8.38     12.57 o
 -12   2   5        0.03       -2.67     12.31 o
 -11   2   5        4.46        2.04     12.49 o
 -10   2   5        6.41        2.49      9.36 o
  -9   2   5        0.65        4.69     10.32 o
  -8   2   5       18.88       -5.26      6.49 o
  -7   2   5      158.90      133.77      7.80 o
  -6   2   5       22.36       10.32      4.19 o
  -5   2   5      193.38      174.93     10.35 o
  -4   2   5       93.12       98.06      4.21 o
  -3   2   5       81.59       79.90      3.30 o
  -2   2   5     1114.02     1088.85     15.21 o
  -1   2   5     3809.72     3883.20     47.74 o
   0   2   5        0.75       -1.27      1.27 o
   1   2   5      481.36      431.27      5.25 o
   2   2   5      853.48      815.35      8.99 o
   3   2   5       24.29       20.62      1.94 o
   4   2   5     1300.19     1268.16     15.87 o
   5   2   5        1.32       -2.09      2.09 o
   6   2   5      947.05      958.21     14.52 o
   7   2   5      253.24      245.10     13.73 o
   8   2   5        3.13       -2.88      2.88 o
   9   2   5       59.80       42.94      6.50 o
  10   2   5        3.97        5.77      7.10 o
  11   2   5        5.56       10.50      6.21 o
  12   2   5        0.16        2.37      9.70 o
  13   2   5        2.38       11.56     11.35 o
  14   2   5       15.17       41.59     24.72 o
 -12   3   5       16.43       15.52     14.48 o
 -11   3   5       72.37       62.12     15.73 o
 -10   3   5       13.67       17.80      8.33 o
  -9   3   5      134.91      124.42     14.01 o
  -8   3   5       18.11       21.73      6.58 o
  -7   3   5       19.33       22.57      4.55 o
  -6   3   5        1.76       -3.12      3.12 o
  -5   3   5      135.32      135.98      5.57 o
  -4   3   5      953.15     1032.81     15.86 o
  -3   3   5     1454.03     1476.40     19.00 o
  -2   3   5      320.25      346.44      5.70 o
  -1   3   5      919.40      978.05     12.59 o
   0   3   5      575.49      572.49      7.37 o
   1   3   5     1577.23     1422.67     17.08 o
   2   3   5      228.64      255.50      3.74 o
   3   3   5      375.11      347.94      5.55 o
   4   3   5       77.14       69.26      3.57 o
   5   3   5      286.76      314.76      6.51 o
   6   3   5      122.80      126.38      5.10 o
   7   3   5       11.54       10.39      2.54 o
   8   3   5      171.56      143.38      9.13 o
   9   3   5        4.10        0.28      4.45 o
  10   3   5        1.74        3.65      5.02 o
  11   3   5        2.16        2.49      7.31 o
  12   3   5        2.39       -3.96      8.84 o
  13   3   5        2.67        6.94     14.40 o
  14   3   5        8.70       12.72     17.59 o
 -12   4   5        3.12       19.12     15.39 o
 -11   4   5        7.34       25.82     16.58 o
 -10   4   5        1.85       10.06      8.85 o
  -9   4   5      153.35      131.44     13.84 o
  -8   4   5      126.14      138.48     10.45 o
  -7   4   5       21.89       20.78      5.35 o
  -6   4   5      108.13      109.68      4.62 o
  -5   4   5       11.64        4.90      2.35 o
  -4   4   5       62.01       80.00      4.27 o
  -3   4   5        4.79        8.23      2.18 o
  -2   4   5        9.16        9.14      1.70 o
  -1   4   5      412.11      456.77      7.83 o
   0   4   5      652.67      743.48      9.67 o
   1   4   5      211.53      223.70      3.80 o
   2   4   5       70.56       64.96      2.34 o
   3   4   5      611.54      684.94     13.86 o
   4   4   5       69.78       63.97      2.85 o
   5   4   5      318.39      261.50      5.93 o
   6   4   5      818.83      877.05     13.39 o
   7   4   5      646.49      660.47     14.20 o
   8   4   5       93.46      104.88      7.02 o
   9   4   5        8.35       -1.36      4.94 o
  10   4   5        9.24       12.23      5.88 o
  11   4   5       11.31       -0.03      5.67 o
  12   4   5       22.41        6.03     19.25 o
  13   4   5        4.45       20.21     16.50 o
  14   4   5       12.34        6.15     22.67 o
 -12   5   5        2.55        9.13     13.17 o
 -11   5   5        4.59       26.12     10.58 o
 -10   5   5       21.43       28.56      9.83 o
  -9   5   5       51.39       66.86     10.68 o
  -8   5   5        7.19        1.96      8.04 o
  -7   5   5       19.81       11.55      5.10 o
  -6   5   5      571.83      595.16     21.08 o
  -5   5   5        0.95       -1.99      2.94 o
  -4   5   5      178.89      191.28      6.26 o
  -3   5   5       16.61       13.51      2.54 o
  -2   5   5      925.42     1023.96     14.50 o
  -1   5   5     2695.64     2909.82     34.01 o
   0   5   5      279.29      334.80      5.49 o
   1   5   5       30.90       33.55      2.03 o
   2   5   5      308.45      319.73      5.29 o
   3   5   5      205.97      215.57      4.71 o
   4   5   5      337.21      318.38      8.00 o
   5   5   5      376.88      384.96      7.89 o
   6   5   5     1750.34     1845.26     25.84 o
   7   5   5      174.84      185.30      7.46 o
   8   5   5       49.55       42.13      4.87 o
   9   5   5       12.99       21.17      6.00 o
  10   5   5       18.44       22.54      6.52 o
  11   5   5        9.40       24.51      7.93 o
  12   5   5       52.16       61.29     13.05 o
  13   5   5        1.07        2.81     15.10 o
 -11   6   5       20.43       11.35     10.01 o
 -10   6   5       16.00        1.94      8.43 o
  -9   6   5       52.61       41.98      9.80 o
  -8   6   5       25.87       37.40      8.74 o
  -7   6   5        0.37       -0.96      5.33 o
  -6   6   5        2.80        8.80      4.43 o
  -5   6   5       20.60       21.20      3.66 o
  -4   6   5       78.42       77.93      4.64 o
  -3   6   5      201.39      195.90      5.26 o
  -2   6   5      525.30      563.27      9.10 o
  -1   6   5       60.23       50.23      2.09 o
   0   6   5      455.55      429.81     10.65 o
   1   6   5       91.55      138.82      5.11 o
   2   6   5       77.03       86.42      3.52 o
   3   6   5      601.84      609.07      9.92 o
   4   6   5      240.64      263.70      5.78 o
   5   6   5      158.29      170.63      5.58 o
   6   6   5       25.27       31.09      3.29 o
   7   6   5       70.85       70.95      4.51 o
   8   6   5      108.55      107.41      9.14 o
   9   6   5       37.61       26.38      6.24 o
  10   6   5       75.58       67.38      8.33 o
  11   6   5        0.10       -6.94      7.16 o
  12   6   5        0.66       -4.27     13.32 o
  13   6   5        0.01      -11.15     22.49 o
 -11   7   5       10.89        2.52      9.86 o
 -10   7   5        2.40        5.30      9.13 o
  -9   7   5       20.65       17.78      8.87 o
  -8   7   5       54.21       53.93     13.28 o
  -7   7   5        8.72       16.40      6.07 o
  -6   7   5       31.67       45.45      7.88 o
  -5   7   5        1.89       -1.84      3.04 o
  -4   7   5        3.77        1.39      2.86 o
  -3   7   5        0.12       -1.72      1.93 o
  -2   7   5        0.98       -1.60      1.60 o
  -1   7   5     2556.36     2655.93     38.63 o
   0   7   5     1873.41     2150.94     44.90 o
   1   7   5      264.32      236.97      7.48 o
   2   7   5       63.08       62.04      4.05 o
   3   7   5      223.97      232.92      5.74 o
   4   7   5       25.19       29.69      2.92 o
   5   7   5       57.72       59.94      3.46 o
   6   7   5      596.48      596.43     11.98 o
   7   7   5       38.57       38.52      5.04 o
   8   7   5       16.79       14.63      4.97 o
   9   7   5        3.34       -6.63      6.63 o
  10   7   5        4.54        4.48      6.29 o
  11   7   5        0.18       -5.84      7.45 o
  12   7   5       13.28       40.08     13.73 o
  13   7   5        9.62        1.28     20.94 o
 -11   8   5        0.57       -1.24     25.98 o
 -10   8   5       23.31       27.59     10.17 o
  -9   8   5        0.44       -7.47      7.47 o
  -8   8   5        8.19       18.15      8.28 o
  -7   8   5       27.18       18.10      6.16 o
  -6   8   5      128.93      110.21      8.09 o
  -5   8   5       43.44       47.80      7.89 o
  -4   8   5       38.03       36.73      3.33 o
  -3   8   5       21.11       17.92      2.66 o
  -2   8   5       20.85       21.15      2.18 o
  -1   8   5       84.44       84.32      3.29 o
   0   8   5       58.95       70.55      3.90 o
   1   8   5       95.03       95.12      4.40 o
   2   8   5      591.18      634.63     13.31 o
   3   8   5      120.11      115.98      3.52 o
   4   8   5      196.12      183.29      5.27 o
   5   8   5        2.88        2.46      2.34 o
   6   8   5      160.34      165.09      6.01 o
   7   8   5      517.94      475.29     13.35 o
   8   8   5       70.52       61.16      8.06 o
   9   8   5       31.73       23.09      7.77 o
  10   8   5        0.36       -5.51      6.14 o
  11   8   5        0.12        5.24      9.44 o
  12   8   5        0.14       13.95     17.59 o
 -10   9   5        0.00       -3.59      9.13 o
  -9   9   5        0.03       -7.97      7.97 o
  -8   9   5        2.98       11.43      7.81 o
  -7   9   5       62.87       69.98      7.97 o
  -6   9   5       15.37       20.00      5.83 o
  -5   9   5       32.84       39.89      6.62 o
  -4   9   5        0.40       -3.05      3.05 o
  -3   9   5        9.05        6.45      2.53 o
  -2   9   5      240.76      230.44      5.16 o
  -1   9   5        4.30        2.34      1.80 o
   0   9   5      583.00      665.96     37.38 o
   1   9   5      230.60      226.24     21.15 o
   2   9   5        8.74       13.42      3.04 o
   3   9   5       61.06       51.57      2.71 o
   4   9   5       18.97       14.63      2.61 o
   5   9   5      567.03      570.50     14.83 o
   6   9   5        0.19        1.66      3.45 o
   7   9   5       27.03       27.81      5.23 o
   8   9   5        3.21        2.34      4.90 o
   9   9   5        2.77        5.69      6.25 o
  10   9   5        0.14        2.84      6.75 o
  11   9   5        6.63        9.04      8.76 o
  12   9   5        1.48       -7.32     15.76 o
 -10  10   5        0.27       43.53     21.81 o
  -9  10   5        1.09        9.91      8.63 o
  -8  10   5        4.29       -1.26      7.49 o
  -7  10   5       11.37       14.21      7.60 o
  -6  10   5       34.14       22.91      6.30 o
  -5  10   5      184.39      203.47      8.55 o
  -4  10   5      125.65      131.42      5.83 o
  -3  10   5        0.40       -1.63      2.69 o
  -2  10   5        5.24        3.63      2.03 o
  -1  10   5        1.24        3.99      2.52 o
   0  10   5       48.78       64.26     14.99 o
   1  10   5        0.21        3.80      9.42 o
   2  10   5        0.69       -0.87      2.69 o
   3  10   5       14.08       17.23      2.59 o
   4  10   5      801.00      779.38     13.14 o
   5  10   5        0.94       -1.94      3.24 o
   6  10   5        8.08        8.08      5.69 o
   7  10   5        4.41        4.27      4.69 o
   8  10   5       82.96       92.68      8.35 o
   9  10   5        2.34        6.24      8.93 o
  10  10   5        3.51        3.24      7.09 o
  11  10   5        4.47        4.96      9.20 o
  -9  11   5        4.54        7.56      9.16 o
  -8  11   5       13.10       25.36      9.31 o
  -7  11   5       21.20       19.10      8.05 o
  -6  11   5       15.99       17.52      6.20 o
  -5  11   5      168.47      192.86      8.50 o
  -4  11   5        4.12        3.90      3.56 o
  -3  11   5       71.40       86.62      6.55 o
  -2  11   5       51.75       45.51      2.84 o
  -1  11   5       11.08       21.35     13.71 o
   0  11   5      176.86      125.88     20.15 o
   1  11   5       24.25       13.05     12.14 o
   2  11   5       39.20       37.29     14.62 o
   3  11   5       84.57       95.33      5.15 o
   4  11   5      526.39      511.23     11.89 o
   5  11   5       17.80       18.28      3.74 o
   6  11   5        8.44        1.55      4.28 o
   7  11   5       12.81       10.61      5.03 o
   8  11   5        5.21        5.62      5.73 o
   9  11   5       22.10       20.12      7.44 o
  10  11   5        1.03        6.87      7.29 o
  11  11   5        2.62       15.26      9.93 o
  -8  12   5        2.91       13.01      9.03 o
  -7  12   5       13.30       17.83     11.62 o
  -6  12   5        1.19       -0.99      5.90 o
  -5  12   5        2.44       -4.45      4.45 o
  -4  12   5        5.37        2.50      3.86 o
  -3  12   5       14.01       17.99      3.83 o
  -2  12   5      373.93      377.97      8.29 o
  -1  12   5       39.35       21.43     14.74 o
   0  12   5      260.06      269.98     28.25 o
   1  12   5       77.11       95.03     20.53 o
   2  12   5      230.66      215.91     26.02 o
   3  12   5      112.77      114.81      6.77 o
   4  12   5       28.08       26.16      4.08 o
   5  12   5       37.75       36.41      4.26 o
   6  12   5        0.20        5.22      4.31 o
   7  12   5        1.27       10.97      5.70 o
   8  12   5       27.11       24.30      7.39 o
   9  12   5        5.48        8.76      7.47 o
  10  12   5       17.50       26.56      8.31 o
  -7  13   5       32.51       39.60      9.36 o
  -6  13   5        1.60        8.86      6.14 o
  -5  13   5        8.51        3.89      4.55 o
  -4  13   5        5.29       -1.55      3.85 o
  -3  13   5        2.23        0.97      3.01 o
  -2  13   5       24.41       18.06      3.23 o
  -1  13   5      122.67      104.24      8.18 o
   0  13   5       32.31       68.93     19.82 o
   1  13   5        3.32       -5.86     14.00 o
   2  13   5       56.48       52.00     19.49 o
   3  13   5        8.18       41.92     16.81 o
   4  13   5       61.16       58.25      4.84 o
   5  13   5        0.18       -2.35      5.13 o
   6  13   5        0.21        7.50      5.08 o
   7  13   5       40.74       56.58      6.73 o
   8  13   5       31.54       49.01      8.02 o
   9  13   5        4.05        8.53      7.59 o
  -6  14   5        0.00       -0.29      6.75 o
  -5  14   5        0.00        0.07      4.97 o
  -4  14   5       21.33       22.91      4.75 o
  -3  14   5       31.62       27.78      4.41 o
  -2  14   5        6.32        5.40      3.18 o
  -1  14   5       27.98       29.61      5.82 o
   1  14   5        4.48       41.96     17.68 o
   2  14   5        1.20        5.58     16.23 o
   3  14   5       17.09       21.41      3.87 o
   4  14   5        9.60       12.34      4.41 o
   5  14   5       30.68       36.27      8.02 o
   6  14   5        9.32        5.76      7.61 o
   7  14   5        1.18       -0.13      5.31 o
   8  14   5       31.74       40.20      8.34 o
  -4  15   5        0.09       -4.99      4.99 o
  -3  15   5        2.21        0.18      4.57 o
  -2  15   5       33.31       39.48      4.73 o
   2  15   5        0.19       39.52     19.08 o
   3  15   5        5.05        5.93      4.47 o
   4  15   5       17.03       17.91      5.31 o
   5  15   5        0.54        5.89      7.55 o
   6  15   5       12.76       20.58      5.68 o
  -2  16   5        1.48        1.57      5.09 o
   3  16   5        6.57        7.27      4.50 o
   4  16   5        0.00      -11.85     16.27 o
  -3 -13   6        2.35        3.39      7.98 o
  -2 -13   6        2.13        6.04      7.72 o
  -1 -13   6       19.34       20.34      7.63 o
   0 -13   6        0.49       -1.57      5.54 o
   1 -13   6        2.72        2.10      5.67 o
   2 -13   6        0.43        1.72      5.56 o
   3 -13   6        2.02        2.89      5.83 o
   4 -13   6        9.40        5.74      7.53 o
   5 -13   6       13.73        3.48      7.85 o
  -5 -12   6        3.02        0.61      8.06 o
  -4 -12   6        7.73       25.06      9.08 o
  -3 -12   6       57.89       66.12      9.56 o
  -2 -12   6        8.57       19.18      8.26 o
  -1 -12   6        0.69        0.86      6.55 o
   0 -12   6      104.73      118.18      8.51 o
   1 -12   6       52.98       44.87      6.57 o
   2 -12   6       13.74        8.20      5.51 o
   3 -12   6        8.92        6.07      5.61 o
   4 -12   6        1.97        1.14      5.77 o
   5 -12   6        0.09       -2.25      6.74 o
   6 -12   6       26.96       40.57      9.94 o
   7 -12   6      104.06      130.97     15.50 o
  -6 -11   6        0.38        9.73      9.06 o
  -5 -11   6       39.89       55.21      9.73 o
  -4 -11   6       23.76       24.93     15.84 o
  -3 -11   6        5.16        4.46      6.77 o
  -2 -11   6       25.67       20.40      7.30 o
  -1 -11   6      225.47      250.32     13.15 o
   0 -11   6       71.42       66.97      8.30 o
   1 -11   6        0.12       -4.18      5.62 o
   2 -11   6       21.37       20.61      5.67 o
   3 -11   6        2.77        5.41      5.52 o
   4 -11   6      109.12      104.06      7.92 o
   5 -11   6       78.69       91.15      8.84 o
   6 -11   6        0.13        4.85      6.78 o
   7 -11   6        1.29       -3.59      6.95 o
   8 -11   6       43.32       43.05      9.85 o
  -7 -10   6        5.31        5.00     15.09 o
  -6 -10   6       16.22       21.19      8.92 o
  -5 -10   6        6.56        7.36     11.77 o
  -4 -10   6        0.01       -6.50      6.50 o
  -3 -10   6       92.12       89.42      9.62 o
  -2 -10   6        0.01        7.27      6.28 o
  -1 -10   6        3.22       -6.34      6.34 o
   0 -10   6      341.13      351.14     14.01 o
   1 -10   6        1.81        1.44      5.79 o
   2 -10   6       68.63       67.57      6.56 o
   3 -10   6        4.07        4.28      5.00 o
   4 -10   6        1.91        5.85      5.68 o
   5 -10   6        2.82        4.90      5.18 o
   6 -10   6        0.26       -7.04      8.09 o
   7 -10   6       17.65       23.65      7.62 o
   8 -10   6        0.57       -2.45      7.44 o
   9 -10   6        2.89        4.03     10.74 o
  -8  -9   6        0.22       -6.29     10.83 o
  -7  -9   6        1.62       -6.24     10.03 o
  -6  -9   6        0.12       -5.86      7.45 o
  -5  -9   6        1.28       -3.19      8.86 o
  -4  -9   6        1.62       -0.98      6.74 o
  -3  -9   6        0.06       -3.36      5.71 o
  -2  -9   6      177.80      171.04     10.77 o
  -1  -9   6       12.40        5.69      7.08 o
   0  -9   6       54.77       61.35      6.11 o
   1  -9   6       32.21       34.20      6.43 o
   2  -9   6       27.28       29.19      5.33 o
   3  -9   6       44.55       46.70      6.45 o
   4  -9   6        0.34       -2.54      4.15 o
   5  -9   6       20.82       17.97      5.33 o
   6  -9   6       26.61       23.76      5.81 o
   7  -9   6       13.22        9.66      6.57 o
   8  -9   6       12.27       14.73      7.11 o
   9  -9   6       15.69        8.14      9.29 o
  10  -9   6        5.47        8.62     11.20 o
  -9  -8   6        3.57       23.01     13.44 o
  -8  -8   6        5.99       10.54     11.19 o
  -7  -8   6        2.00       -9.66      9.66 o
  -6  -8   6       21.03       12.11      7.69 o
  -5  -8   6       14.39       18.35      7.25 o
  -4  -8   6        7.81       16.57      6.81 o
  -3  -8   6      152.04      143.93     14.08 o
  -2  -8   6      116.76      123.81      9.24 o
  -1  -8   6      107.01       99.25      6.07 o
   0  -8   6        1.55       -2.02      3.45 o
   1  -8   6      103.37       99.98      5.91 o
   2  -8   6       18.16       14.20      4.09 o
   3  -8   6       48.45       50.88      5.31 o
   4  -8   6       72.70       74.81      6.19 o
   5  -8   6       48.22       56.21      6.09 o
   6  -8   6       84.41      101.49      8.52 o
   7  -8   6       41.95       48.49      8.46 o
   8  -8   6        0.84        9.29      6.70 o
   9  -8   6        2.72        0.41      7.06 o
  10  -8   6        7.22       12.51     15.04 o
  11  -8   6        2.38       -2.16      9.52 o
 -10  -7   6        0.69       -4.57     12.95 o
  -9  -7   6        3.18       -7.36     19.31 o
  -8  -7   6       25.44       20.12     14.21 o
  -7  -7   6        2.69       -7.23      7.25 o
  -6  -7   6        4.72       -6.54      6.54 o
  -5  -7   6       75.62       71.95     10.64 o
  -4  -7   6       29.83       22.62      7.83 o
  -3  -7   6        8.30       10.11      6.11 o
  -2  -7   6       31.21       36.84      4.56 o
  -1  -7   6       36.13       30.07      3.92 o
   0  -7   6        2.41        0.15      2.89 o
   1  -7   6       84.09       76.74      4.53 o
   2  -7   6      397.12      425.35      9.21 o
   3  -7   6      278.16      276.31      7.49 o
   4  -7   6      132.72      120.42      6.28 o
   5  -7   6      137.26      138.04      7.72 o
   6  -7   6       10.60        6.98      4.91 o
   7  -7   6       13.28       17.57      5.66 o
   8  -7   6        1.13       18.34      7.47 o
   9  -7   6        8.03       19.84      7.34 o
  10  -7   6        1.28       -3.66      9.61 o
  11  -7   6        0.06        3.09      9.35 o
  12  -7   6        2.53        2.19     19.66 o
 -10  -6   6        9.61        4.17     19.29 o
  -9  -6   6        0.60      -10.03     10.23 o
  -8  -6   6       13.79       29.42     12.01 o
  -7  -6   6      140.48      146.84     13.05 o
  -6  -6   6      249.27      243.60     14.28 o
  -5  -6   6      122.94      123.65     15.70 o
  -4  -6   6       30.77       27.49      5.62 o
  -3  -6   6       84.75       85.98      5.53 o
  -2  -6   6        0.01       -3.05      3.05 o
  -1  -6   6        4.67        0.05      2.74 o
   0  -6   6       24.29       24.78      3.09 o
   1  -6   6       15.06       19.08      3.81 o
   2  -6   6        3.86       -0.93      2.46 o
   3  -6   6        5.61        1.79      2.69 o
   4  -6   6      130.75      143.68      5.69 o
   5  -6   6       63.15       70.20      4.99 o
   6  -6   6        2.50        3.11      4.00 o
   7  -6   6        6.20        3.77      4.74 o
   8  -6   6        1.63        2.22      5.82 o
   9  -6   6       31.32       29.01      7.70 o
  10  -6   6        3.44        9.69      9.07 o
  11  -6   6        7.25       10.12      9.64 o
  12  -6   6        4.82       -0.56     10.25 o
 -11  -5   6        0.11        9.58     20.15 o
 -10  -5   6        2.09       22.96     20.24 o
  -9  -5   6        1.25       -0.58     10.80 o
  -8  -5   6        9.99       41.40     12.80 o
  -7  -5   6      117.78       87.07      9.19 o
  -6  -5   6       77.81       91.18     14.19 o
  -5  -5   6       54.34       43.36      6.69 o
  -4  -5   6      176.44      168.66      8.03 o
  -3  -5   6      124.03      135.45      6.94 o
  -2  -5   6       75.99       75.86      6.14 o
  -1  -5   6       50.69       44.93      3.62 o
   0  -5   6      196.09      227.65      6.47 o
   1  -5   6        6.01       10.04      2.88 o
   2  -5   6       54.49       36.19      3.59 o
   3  -5   6      236.81      210.27      7.12 o
   4  -5   6      448.83      457.93      9.75 o
   5  -5   6        8.57       12.10      3.28 o
   6  -5   6      117.84      115.01      6.43 o
   7  -5   6        0.00        7.16      4.37 o
   8  -5   6        4.40        2.90      5.15 o
   9  -5   6       13.06       21.96      7.12 o
  10  -5   6       34.78       31.55      9.62 o
  11  -5   6       45.41       61.01     11.78 o
  12  -5   6        9.54       12.71     10.33 o
  13  -5   6       42.07        7.14     22.26 o
 -11  -4   6        4.20       13.22     21.35 o
 -10  -4   6        1.23      -14.99     16.60 o
  -9  -4   6        0.03       -3.97     10.39 o
  -8  -4   6        8.60        5.17      8.12 o
  -7  -4   6        5.04        9.65      6.46 o
  -6  -4   6      203.10      231.06     11.44 o
  -5  -4   6       38.68       44.50      5.50 o
  -4  -4   6       19.86       24.28      4.03 o
  -3  -4   6      478.16      512.49     11.13 o
  -2  -4   6        0.90       -2.48      2.48 o
  -1  -4   6       99.57      117.18      4.31 o
   0  -4   6     1137.87     1097.92     16.19 o
   1  -4   6     3029.92     3066.59     39.17 o
   2  -4   6    10275.85    10423.45    125.52 o
   3  -4   6      843.47      866.48     13.19 o
   4  -4   6      141.11      138.02      5.76 o
   5  -4   6       49.20       51.56      3.97 o
   6  -4   6        0.34        0.15      2.97 o
   7  -4   6       18.79       18.63      4.51 o
   8  -4   6       75.35       68.61      7.31 o
   9  -4   6       25.59       40.29      9.10 o
  10  -4   6       96.65      105.79     24.69 o
  11  -4   6      207.51      214.11     16.96 o
  12  -4   6        0.01       -9.54     11.99 o
  13  -4   6        3.26       12.70     14.57 o
 -11  -3   6        2.30       10.53     19.41 o
 -10  -3   6        0.63       -3.76     16.02 o
  -9  -3   6       34.78       34.55      9.85 o
  -8  -3   6        0.51       -6.82      6.82 o
  -7  -3   6       30.13       40.70      7.46 o
  -6  -3   6       37.59       35.34      6.70 o
  -5  -3   6      556.17      585.41     17.10 o
  -4  -3   6       51.79       48.92      4.02 o
  -3  -3   6       40.81       44.86      3.64 o
  -2  -3   6      518.29      556.04     10.06 o
  -1  -3   6     1439.48     1566.82     21.68 o
   0  -3   6     1002.96     1153.44     15.59 o
   1  -3   6      178.86      165.99      4.65 o
   2  -3   6     2364.80     2384.50     27.91 o
   3  -3   6      698.41      703.26     10.48 o
   4  -3   6        2.81       -0.18      2.14 o
   5  -3   6        6.44        2.99      2.48 o
   6  -3   6       15.11       10.98      3.25 o
   7  -3   6      278.15      290.00      7.88 o
   8  -3   6      258.04      249.69     10.03 o
   9  -3   6        3.86        9.04      5.83 o
  10  -3   6       11.72       15.88      8.38 o
  11  -3   6       10.48       24.74     22.25 o
  12  -3   6       37.85       22.87     13.99 o
  13  -3   6        7.18       -2.95     13.98 o
 -11  -2   6       32.32        4.67     19.25 o
 -10  -2   6       24.08       27.77     13.44 o
  -9  -2   6       11.88        5.25      9.95 o
  -8  -2   6        7.18        2.72      7.33 o
  -7  -2   6       32.18       51.72     13.13 o
  -6  -2   6       63.94       68.38      9.51 o
  -5  -2   6       36.06       33.29      3.86 o
  -4  -2   6        4.13       -1.21      3.03 o
  -3  -2   6      201.92      225.96      6.70 o
  -2  -2   6      287.61      313.96      7.03 o
  -1  -2   6      442.00      459.10      9.18 o
   0  -2   6      698.88      765.92     11.20 o
   1  -2   6      642.34      636.40      9.32 o
   2  -2   6       25.73       32.58      2.21 o
   3  -2   6      733.56      768.91     11.83 o
   4  -2   6      176.28      212.42      5.29 o
   5  -2   6      251.04      271.66      7.01 o
   6  -2   6       77.63       79.92      4.18 o
   7  -2   6        0.04       -0.45      3.09 o
   8  -2   6        1.44       -0.20      3.18 o
   9  -2   6      122.08      121.45     11.30 o
  10  -2   6      123.24      134.57     11.66 o
  11  -2   6        3.79       -2.16      7.41 o
  12  -2   6        2.73        5.83     18.33 o
  13  -2   6        0.08       -1.40     13.15 o
 -12  -1   6        2.02       11.52     22.05 o
 -11  -1   6        3.15        6.10     14.08 o
 -10  -1   6        8.82       10.54     11.47 o
  -9  -1   6        1.85       -7.92      9.26 o
  -8  -1   6        3.58       -1.19      6.68 o
  -7  -1   6        7.70       20.61      5.90 o
  -6  -1   6      287.85      279.39      9.37 o
  -5  -1   6        1.65        3.78      3.12 o
  -4  -1   6     1081.67     1023.39     16.85 o
  -3  -1   6      172.99      186.09      5.41 o
  -2  -1   6       60.13       66.91      3.73 o
  -1  -1   6      180.18      170.88      5.91 o
   0  -1   6      275.12      218.28      4.96 o
   1  -1   6     4102.45     4093.38     45.33 o
   2  -1   6     1053.74     1046.68     13.51 o
   3  -1   6      818.92      843.11     11.61 o
   4  -1   6        1.14        2.44      1.72 o
   5  -1   6      165.08      157.84      4.88 o
   6  -1   6     1155.98     1073.05     29.39 o
   7  -1   6       39.32       36.97      4.01 o
   8  -1   6       58.31       63.67      5.25 o
   9  -1   6        0.71       -4.98      4.98 o
  10  -1   6        2.35       -6.62      6.62 o
  11  -1   6       63.91       78.90     12.80 o
  12  -1   6        0.00        5.62     10.23 o
  13  -1   6        0.64        1.24     12.54 o
  14  -1   6        2.92       19.58     27.34 o
 -12   0   6        0.14        2.29     14.74 o
 -11   0   6        1.04       -3.96     25.69 o
 -10   0   6        3.87        0.80     11.40 o
  -9   0   6        9.24       12.67     10.61 o
  -8   0   6        0.00        5.43      6.02 o
  -7   0   6        0.01       -0.01      5.36 o
  -6   0   6       33.64       32.14      4.65 o
  -5   0   6      110.15      107.73      6.27 o
  -4   0   6       26.59       30.96      3.74 o
  -3   0   6     4405.35     4432.14     64.21 o
  -2   0   6       24.90       24.09      2.61 o
  -1   0   6      239.26      245.43      4.81 o
   0   0   6       30.80       24.73      1.90 o
   1   0   6     1401.26     1407.30     14.89 o
   2   0   6       33.24       27.18      1.93 o
   3   0   6       25.64       28.54      2.01 o
   4   0   6       53.79       59.14      2.89 o
   5   0   6       17.82       15.10      2.56 o
   6   0   6      937.67      952.61     14.57 o
   7   0   6       77.62       72.49      4.30 o
   8   0   6       49.24       59.09      4.43 o
   9   0   6      153.15      160.61      9.55 o
  10   0   6       11.41        6.76      6.57 o
  11   0   6       15.50       13.93      9.69 o
  12   0   6        0.47        0.61      9.58 o
  13   0   6        0.06       -3.46     10.32 o
  14   0   6        0.28       -2.18     20.84 o
 -12   1   6        4.42       20.87     14.48 o
 -11   1   6        6.78        3.37     12.19 o
 -10   1   6        0.00      -10.08     10.08 o
  -9   1   6        0.22       -4.89      9.37 o
  -8   1   6        3.88        9.43      7.39 o
  -7   1   6        0.18       -4.76      4.76 o
  -6   1   6       33.79       40.78      4.71 o
  -5   1   6       42.03       50.99      4.50 o
  -4   1   6      226.67      220.48      7.27 o
  -3   1   6     2344.18     2409.72     36.87 o
  -2   1   6      110.32       92.75      4.03 o
  -1   1   6        1.11        1.28      1.56 o
   0   1   6       54.70       61.56      2.59 o
   1   1   6     2192.33     2134.41     22.27 o
   2   1   6      227.71      252.89      4.26 o
   3   1   6      242.82      228.63      4.62 o
   4   1   6        2.37       -1.74      1.74 o
   5   1   6        0.04       -1.92      2.11 o
   6   1   6        6.43        4.94      2.58 o
   7   1   6       25.47       23.12      3.24 o
   8   1   6      412.74      452.27      9.84 o
   9   1   6        9.22        7.81      5.83 o
  10   1   6      168.62      163.08     11.79 o
  11   1   6       59.05       57.66     11.55 o
  12   1   6        0.66        2.27      9.71 o
  13   1   6        0.10        8.95     14.08 o
  14   1   6        3.26        2.71     12.26 o
 -12   2   6       12.96       -2.88     13.14 o
 -11   2   6       10.60        0.41     11.61 o
 -10   2   6       43.71       43.50     11.22 o
  -9   2   6       14.26        6.35      8.33 o
  -8   2   6        5.29        8.16      7.08 o
  -7   2   6       31.19       35.54      6.45 o
  -6   2   6      108.02      110.75      6.89 o
  -5   2   6       51.28       46.47      4.21 o
  -4   2   6       11.56        5.37      2.91 o
  -3   2   6     2431.35     2511.97     30.75 o
  -2   2   6     1723.39     1747.19     23.22 o
  -1   2   6      514.55      444.57      8.31 o
   0   2   6       69.76       67.43      2.72 o
   1   2   6      269.67      280.92      4.62 o
   2   2   6        0.09       -1.25      1.25 o
   3   2   6     1728.04     1705.19     20.18 o
   4   2   6     1938.05     1973.39     22.30 o
   5   2   6      135.44      151.89      6.01 o
   6   2   6        3.82       -0.58      2.12 o
   7   2   6       75.31       81.65      4.62 o
   8   2   6       39.94       40.00      4.94 o
   9   2   6      260.67      259.22     16.08 o
  10   2   6       16.33       18.09      7.02 o
  11   2   6        0.65       -2.24      6.29 o
  12   2   6        6.29       10.38      9.82 o
  13   2   6        3.99       -4.12      9.75 o
  14   2   6        0.03      -10.91     15.32 o
 -12   3   6       25.27       27.13     15.52 o
 -11   3   6        1.09        2.30     12.89 o
 -10   3   6       39.11       59.51     15.24 o
  -9   3   6        6.50       -3.86      6.66 o
  -8   3   6        7.21       -3.04      6.08 o
  -7   3   6       48.19       59.29     10.81 o
  -6   3   6       43.67       40.36      4.66 o
  -5   3   6      513.08      550.36     11.63 o
  -4   3   6       31.92       30.18      3.22 o
  -3   3   6      396.46      387.23      7.14 o
  -2   3   6        2.05        1.49      1.77 o
  -1   3   6       40.39       42.78      2.30 o
   0   3   6     3540.59     3567.69     41.14 o
   1   3   6      596.80      640.06      8.44 o
   2   3   6      359.96      363.37      5.28 o
   3   3   6      370.97      453.85      6.54 o
   4   3   6     1097.32     1125.25     13.68 o
   5   3   6     3707.38     3886.96     45.17 o
   6   3   6       97.68      103.32      4.57 o
   7   3   6        9.52        5.96      2.60 o
   8   3   6       13.60       12.72      4.66 o
   9   3   6      215.60      244.08      9.58 o
  10   3   6        2.41        4.64      5.34 o
  11   3   6       29.42       29.02      6.55 o
  12   3   6       25.97       37.67     10.86 o
  13   3   6        4.94      -10.42     15.88 o
  14   3   6        4.35        6.44     17.20 o
 -12   4   6        7.62       60.50     26.14 o
 -11   4   6        0.13        6.49     12.89 o
 -10   4   6       58.73       63.38     14.33 o
  -9   4   6       45.46       55.27     10.78 o
  -8   4   6        3.95        9.93      6.65 o
  -7   4   6       92.08       93.82      7.46 o
  -6   4   6       39.01       41.57      4.85 o
  -5   4   6      162.71      170.94      6.37 o
  -4   4   6       73.25       72.90      4.83 o
  -3   4   6     4588.90     4742.23     55.39 o
  -2   4   6      436.84      401.23      6.92 o
  -1   4   6      277.26      252.04      5.36 o
   0   4   6        0.02        1.14      1.49 o
   1   4   6      605.30      617.28      9.79 o
   2   4   6       21.76       29.40      2.03 o
   3   4   6      108.52      104.49      2.96 o
   4   4   6      314.92      345.09      6.42 o
   5   4   6      251.46      241.65      5.39 o
   6   4   6      322.12      327.72      8.64 o
   7   4   6      548.77      576.03     11.42 o
   8   4   6      701.80      709.80     14.31 o
   9   4   6      356.34      355.40     12.66 o
  10   4   6      172.32      152.08     10.73 o
  11   4   6       19.90       17.02      6.15 o
  12   4   6        3.50        3.51     13.68 o
  13   4   6        6.99       -3.83     13.55 o
  14   4   6        4.68       31.35     26.10 o
 -11   5   6        8.86       12.28     13.11 o
 -10   5   6       34.89       35.88     10.50 o
  -9   5   6      174.52      182.86     14.69 o
  -8   5   6      111.77      122.95     11.78 o
  -7   5   6        0.59        2.02      6.26 o
  -6   5   6      506.89      494.50     14.13 o
  -5   5   6      244.11      247.17      7.86 o
  -4   5   6       10.71       13.00      2.89 o
  -3   5   6      151.47      151.13      4.81 o
  -2   5   6      332.65      366.69      7.51 o
  -1   5   6        0.05       -1.41      1.69 o
   0   5   6      264.06      318.66      5.53 o
   1   5   6     1691.65     1854.75     25.08 o
   2   5   6      443.11      533.04      8.15 o
   3   5   6     1234.74     1368.40     19.69 o
   4   5   6        0.25        1.54      2.04 o
   5   5   6      457.92      482.81      9.11 o
   6   5   6       14.33        0.25      3.01 o
   7   5   6       15.95        8.59      3.19 o
   8   5   6      318.55      315.96      9.93 o
   9   5   6       20.59       17.02      5.18 o
  10   5   6       10.57        7.66      6.59 o
  11   5   6        5.86        5.43      6.80 o
  12   5   6       54.30       50.51     15.49 o
  13   5   6        3.18       -1.57     14.91 o
 -11   6   6        0.07        9.95     10.50 o
 -10   6   6        0.67       -7.56      7.56 o
  -9   6   6        0.51       -7.55      7.55 o
  -8   6   6      201.26      198.23     13.84 o
  -7   6   6       63.34       55.38      7.28 o
  -6   6   6        7.06       -0.03      7.14 o
  -5   6   6       30.23       31.91      4.05 o
  -4   6   6       39.26       36.32      3.29 o
  -3   6   6        1.22        1.85      2.16 o
  -2   6   6       36.29       36.73      2.60 o
  -1   6   6      192.18      190.63      4.38 o
   0   6   6      648.41      618.70      8.39 o
   1   6   6        9.99        9.56      2.40 o
   2   6   6       68.78      100.51      2.68 o
   3   6   6      313.06      322.84      5.97 o
   4   6   6      138.66      145.67      4.36 o
   5   6   6      137.63      157.58      5.54 o
   6   6   6      104.28      102.52      4.58 o
   7   6   6       43.62       37.27      3.94 o
   8   6   6       42.45       44.58      5.12 o
   9   6   6      191.31      176.05     10.95 o
  10   6   6        0.21       -1.13      6.69 o
  11   6   6        0.04       -6.55      7.72 o
  12   6   6        3.11       -8.54      9.49 o
  13   6   6       14.78        9.71     14.88 o
 -11   7   6        0.88       -7.55     14.02 o
 -10   7   6        2.01       -1.54      9.45 o
  -9   7   6        1.33        3.80     11.50 o
  -8   7   6        0.84       -6.12      6.99 o
  -7   7   6        0.03        2.39      5.63 o
  -6   7   6       64.58       59.89      6.78 o
  -5   7   6        3.55        0.78      3.57 o
  -4   7   6       14.21       10.64      3.19 o
  -3   7   6       46.57       54.98      3.35 o
  -2   7   6      216.79      213.93      5.15 o
  -1   7   6     1913.46     1950.54     26.82 o
   0   7   6      262.53      280.61      7.44 o
   1   7   6      363.68      373.93      8.05 o
   2   7   6       62.01       60.53      3.05 o
   3   7   6      463.46      478.78      7.65 o
   4   7   6      866.98      919.18     13.58 o
   5   7   6      602.46      614.11     10.58 o
   6   7   6       51.17       50.29      4.15 o
   7   7   6        3.93        1.63      3.50 o
   8   7   6       44.28       38.52      5.78 o
   9   7   6       95.05       86.45      8.58 o
  10   7   6        0.60       -2.58      6.41 o
  11   7   6        2.43       10.07      9.12 o
  12   7   6        2.79       -0.61     11.33 o
  13   7   6        1.61       -5.64     14.84 o
 -10   8   6        0.76        3.58     12.21 o
  -9   8   6       31.66       28.29      9.71 o
  -8   8   6        1.69       -5.36      7.34 o
  -7   8   6       22.08       24.62      9.29 o
  -6   8   6        0.33        1.48      4.92 o
  -5   8   6       58.32       58.95     10.16 o
  -4   8   6      505.65      491.30     12.44 o
  -3   8   6       24.20       23.58      2.77 o
  -2   8   6       18.15        5.93      2.46 o
  -1   8   6       44.51       52.36      3.56 o
   0   8   6      324.63      349.34      8.47 o
   1   8   6        0.06        1.48      2.63 o
   2   8   6        0.14        0.50      1.86 o
   3   8   6      259.28      275.02      6.92 o
   4   8   6       84.20       89.60      3.36 o
   5   8   6       10.03       14.79      2.65 o
   6   8   6      125.18      125.36      5.43 o
   7   8   6      177.83      165.00      8.09 o
   8   8   6        4.37       -3.91      4.64 o
   9   8   6        6.93       11.89      5.97 o
  10   8   6        0.00        2.95      6.88 o
  11   8   6        2.11       -2.23      7.46 o
  12   8   6        6.06       -0.71     10.80 o
 -10   9   6        6.81       -2.10      9.28 o
  -9   9   6        0.45       12.03      8.78 o
  -8   9   6        1.04       -1.86      7.36 o
  -7   9   6        0.60        0.87      6.89 o
  -6   9   6        3.85        0.47      5.11 o
  -5   9   6       29.20       36.21      5.82 o
  -4   9   6      614.03      636.68     14.73 o
  -3   9   6        3.86        3.43      2.96 o
  -2   9   6        9.75        4.93      2.32 o
  -1   9   6        5.12        2.44      2.04 o
   0   9   6       32.64       38.84      3.62 o
   1   9   6        0.71       -0.88      2.53 o
   2   9   6       85.41       77.62      3.23 o
   3   9   6       36.33       33.65      2.59 o
   4   9   6      290.05      248.79      6.26 o
   5   9   6      121.31      107.98      4.95 o
   6   9   6       33.21       39.66      4.46 o
   7   9   6       96.11      103.73      8.44 o
   8   9   6      106.46      108.53      7.67 o
   9   9   6        1.41        1.06      7.01 o
  10   9   6        0.79       -5.59      5.59 o
  11   9   6        0.19       -5.26      8.02 o
  12   9   6        0.45        7.76     12.32 o
  -9  10   6        0.05       16.55      9.17 o
  -8  10   6       32.75       16.65      8.55 o
  -7  10   6       19.12       10.61      7.63 o
  -6  10   6       98.65       87.15      8.02 o
  -5  10   6       97.31      109.45      9.76 o
  -4  10   6      135.25      149.36      7.02 o
  -3  10   6       89.38       79.81      4.80 o
  -2  10   6       21.82       12.19      2.38 o
  -1  10   6       68.43       66.49      3.21 o
   0  10   6        7.34       -1.49      9.99 o
   1  10   6       39.53       37.13     12.56 o
   2  10   6       56.31       49.20      6.58 o
   3  10   6       86.26       90.59      4.68 o
   4  10   6      470.16      455.18      9.10 o
   5  10   6      133.67      133.31      7.27 o
   6  10   6       44.06       45.32      4.61 o
   7  10   6       44.33       52.75      5.96 o
   8  10   6        0.40        1.69      4.95 o
   9  10   6        5.53       -0.46     11.69 o
  10  10   6        2.14       -6.52      6.52 o
  11  10   6        0.35        6.02      8.83 o
  -9  11   6        0.88       -6.18      8.72 o
  -8  11   6       24.25       31.94      9.95 o
  -7  11   6       87.83      106.86     16.76 o
  -6  11   6       13.05       10.17      6.20 o
  -5  11   6      116.20      126.91      8.37 o
  -4  11   6       24.86       18.36      5.63 o
  -3  11   6       49.09       55.50      4.09 o
  -2  11   6       41.17       40.89      3.06 o
  -1  11   6        0.05        2.21      2.21 o
   0  11   6        8.90       12.84     12.39 o
   1  11   6      230.64      191.55     23.46 o
   2  11   6        0.04      -11.52     11.85 o
   3  11   6      694.97      646.81     14.49 o
   4  11   6       10.19        4.07      3.17 o
   5  11   6       17.79       18.62      3.70 o
   6  11   6        5.04        1.03      4.24 o
   7  11   6        7.10        3.07      6.27 o
   8  11   6      112.93      127.62      8.47 o
   9  11   6        0.02       -7.09      9.30 o
  10  11   6        3.39       -1.43      6.91 o
  11  11   6        3.66        5.11      9.58 o
  -8  12   6       30.08       25.17      9.93 o
  -7  12   6        4.40        3.97      7.97 o
  -6  12   6       10.31       -0.79      5.71 o
  -5  12   6       11.90        9.46      5.31 o
  -4  12   6       13.92       27.39      5.26 o
  -3  12   6        3.17        4.21      3.14 o
  -2  12   6       20.82       21.02      2.78 o
  -1  12   6      228.04      201.40     18.96 o
   0  12   6      432.78      438.31     35.81 o
   1  12   6      495.92      426.95     33.82 o
   2  12   6       25.07       35.39     15.82 o
   3  12   6       40.95       35.92      3.88 o
   4  12   6       63.52       73.16      4.30 o
   5  12   6      123.86      127.03      6.78 o
   6  12   6       70.29       81.61      6.40 o
   7  12   6       30.91       21.78      5.55 o
   8  12   6        2.86        2.68      6.09 o
   9  12   6       50.78       55.09      8.66 o
  10  12   6        0.01        6.48      8.20 o
  -7  13   6       12.56       25.06     10.10 o
  -6  13   6       20.33       23.62      8.28 o
  -5  13   6        3.84        8.28      5.35 o
  -4  13   6        1.96       -0.70      4.55 o
  -3  13   6       24.64       20.35      3.59 o
  -2  13   6        4.18        9.39      2.90 o
  -1  13   6       47.41       53.35     13.40 o
   0  13   6       54.43       61.45     19.41 o
   1  13   6       55.15       62.61     19.78 o
   2  13   6       12.56       15.61     14.91 o
   3  13   6       91.10       73.96      5.56 o
   4  13   6        4.84        4.35      3.05 o
   5  13   6       41.39       46.69      5.16 o
   6  13   6        3.49        0.12      4.60 o
   7  13   6       28.33       22.93      8.82 o
   8  13   6        0.91       -2.26      6.82 o
   9  13   6        0.01       -7.03      7.03 o
  -6  14   6        0.01       -0.67      8.04 o
  -5  14   6       10.87       19.44      6.30 o
  -4  14   6       13.84        6.22      5.26 o
  -3  14   6        2.53       -0.21      4.28 o
  -2  14   6       22.20       27.92      3.67 o
   0  14   6        0.55       -9.09     14.79 o
   1  14   6       47.91       93.79     22.76 o
   2  14   6        8.62       15.24     17.26 o
   3  14   6        2.08        4.77      3.85 o
   4  14   6        2.27        2.19      2.99 o
   5  14   6        0.00        0.18      4.10 o
   6  14   6        1.08        4.50      6.58 o
   7  14   6        0.88       13.94      6.42 o
   8  14   6       10.99       19.48     10.09 o
  -4  15   6        0.05       -1.48      6.51 o
  -3  15   6        0.00       -4.66      5.62 o
  -2  15   6        0.06        0.23      4.64 o
  -1  15   6        2.26       -3.22      4.42 o
   1  15   6        0.47      -10.99     16.56 o
   2  15   6        3.45       16.15     18.01 o
   3  15   6        9.16        9.96      5.02 o
   4  15   6        7.61        4.94      9.77 o
   5  15   6        9.39       16.79      5.08 o
   6  15   6        0.07       -1.44      4.83 o
  -2  16   6       15.25        8.63      8.26 o
   3  16   6        3.04        1.02      5.30 o
   4  16   6        0.95       -0.02      7.28 o
  -2 -13   7       13.33       14.24      8.26 o
  -1 -13   7       45.42       54.73     14.67 o
   0 -13   7        0.17        3.13      7.30 o
   1 -13   7        3.25       -4.53      7.08 o
   2 -13   7        0.08       -3.00      7.12 o
   3 -13   7        0.20       -3.45      7.10 o
   4 -13   7        0.22       -3.11      7.51 o
  -4 -12   7        1.83        5.70     10.67 o
  -3 -12   7       55.89       65.90     10.39 o
  -2 -12   7       61.78       88.55     24.53 o
  -1 -12   7        1.08       -4.03      6.67 o
   0 -12   7        0.68        2.27      5.78 o
   1 -12   7       20.29        4.33      5.82 o
   2 -12   7        0.97        3.21      5.63 o
   3 -12   7        1.46       -6.44      6.44 o
   4 -12   7        4.01       -5.44      6.99 o
   5 -12   7        3.49        5.28      7.70 o
   6 -12   7        0.03       -7.95      7.95 o
  -6 -11   7        1.75       -8.09     11.25 o
  -5 -11   7       50.91       77.23     11.70 o
  -4 -11   7       21.77       17.31      8.55 o
  -3 -11   7        3.10       -3.43      7.10 o
  -2 -11   7       28.32       34.84      8.54 o
  -1 -11   7       15.96       14.12      7.23 o
   0 -11   7       15.39       20.20      5.81 o
   1 -11   7        1.80        3.65      5.32 o
   2 -11   7       29.56       26.28      6.11 o
   3 -11   7       22.67       15.14      6.02 o
   4 -11   7        5.76       -5.47      5.65 o
   5 -11   7       29.97       32.75      9.10 o
   6 -11   7        0.69       -1.34      6.71 o
   7 -11   7        1.93        5.87      7.44 o
   8 -11   7        0.24        2.31      7.82 o
  -7 -10   7        3.82       -5.50     11.06 o
  -6 -10   7        5.11        9.20     10.95 o
  -5 -10   7        1.54       -4.09      7.88 o
  -4 -10   7        1.22        1.08      7.27 o
  -3 -10   7        8.08       12.12      7.95 o
  -2 -10   7       27.86       38.90      7.99 o
  -1 -10   7        5.40        3.03      6.02 o
   0 -10   7       67.56       58.97      6.87 o
   1 -10   7       78.10       71.06      7.06 o
   2 -10   7        0.71       -3.30      4.86 o
   3 -10   7        0.69        4.64      5.10 o
   4 -10   7        6.89        4.44      5.01 o
   5 -10   7       13.86       32.89      6.28 o
   6 -10   7        0.19        0.87      7.15 o
   7 -10   7        1.31       -6.63      6.63 o
   8 -10   7       10.06        7.08      7.88 o
   9 -10   7        1.83       -8.59      8.83 o
  -8  -9   7        3.78       10.05     12.90 o
  -7  -9   7        2.74       17.39     12.76 o
  -6  -9   7        4.48        0.72      8.12 o
  -5  -9   7        0.91       -2.22      7.15 o
  -4  -9   7        1.22       -6.39      8.45 o
  -3  -9   7        2.14       -1.14      6.50 o
  -2  -9   7        1.93       -5.80      5.80 o
  -1  -9   7       74.50       65.07      8.02 o
   0  -9   7        0.00        0.78      4.77 o
   1  -9   7       86.85       85.08      8.17 o
   2  -9   7        3.84        5.61      5.68 o
   3  -9   7       31.16       28.62      5.65 o
   4  -9   7       10.35        7.06      5.52 o
   5  -9   7        5.13        1.44      5.09 o
   6  -9   7        0.17       -0.46      5.69 o
   7  -9   7       11.57       10.43      7.00 o
   8  -9   7        0.99       -2.48      6.92 o
   9  -9   7       24.29       11.71      9.78 o
  10  -9   7        0.15       -7.37      9.55 o
  -9  -8   7        0.13        3.82     13.05 o
  -8  -8   7        3.62       23.40     12.54 o
  -7  -8   7        2.96        8.00     12.47 o
  -6  -8   7        3.35       11.53      8.24 o
  -5  -8   7        2.89       -4.80      7.01 o
  -4  -8   7      110.88      136.17     11.21 o
  -3  -8   7       17.69       20.32      6.86 o
  -2  -8   7        5.15       -5.06      5.06 o
  -1  -8   7       21.30       22.87      5.29 o
   0  -8   7       25.68       29.96      5.28 o
   1  -8   7       25.44       23.51      5.13 o
   2  -8   7       67.81       69.89      6.42 o
   3  -8   7       12.46        3.75      4.30 o
   4  -8   7        1.16       -3.66      4.24 o
   5  -8   7        2.39        0.61      5.09 o
   6  -8   7       34.89       34.58      6.11 o
   7  -8   7      127.13      130.55     10.30 o
   8  -8   7        1.66       13.16      7.02 o
   9  -8   7       12.59       15.77      9.37 o
  10  -8   7        1.91       -7.06      8.97 o
  11  -8   7        0.59       -0.22      9.54 o
  -9  -7   7       22.96       27.20     13.80 o
  -8  -7   7        5.64       23.61     12.55 o
  -7  -7   7       93.41      112.63     15.92 o
  -6  -7   7        2.04       -6.86      6.86 o
  -5  -7   7       28.44       42.22      8.35 o
  -4  -7   7       57.36       47.75      8.16 o
  -3  -7   7        1.48       -5.37      5.37 o
  -2  -7   7        0.66        0.90      5.54 o
  -1  -7   7       41.83       45.62      7.92 o
   0  -7   7       26.10       35.21      4.70 o
   1  -7   7      293.61      296.63      9.62 o
   2  -7   7        0.41       -2.90      2.90 o
   3  -7   7       20.27       19.90      4.33 o
   4  -7   7       32.78       19.49      4.88 o
   5  -7   7       33.70       28.31      5.35 o
   6  -7   7      103.61      115.24      8.14 o
   7  -7   7        1.54        1.59      5.93 o
   8  -7   7        0.42        7.17     11.05 o
   9  -7   7        1.64        1.90      7.83 o
  10  -7   7        0.11        6.77      8.86 o
  11  -7   7        9.38       -1.43      9.32 o
 -10  -6   7        8.25       12.27     18.50 o
  -9  -6   7        0.00       -6.44     11.77 o
  -8  -6   7       32.55       19.73     12.64 o
  -7  -6   7       39.66       31.98     12.74 o
  -6  -6   7      234.13      268.95     23.20 o
  -5  -6   7       32.52       35.91      7.99 o
  -4  -6   7        0.01        2.41      7.07 o
  -3  -6   7        2.09        7.04      4.64 o
  -2  -6   7       22.56       26.04      4.39 o
  -1  -6   7       99.04      106.56      5.24 o
   0  -6   7       30.87       29.06      3.61 o
   1  -6   7       89.48       80.65      4.58 o
   2  -6   7       28.46       31.99      3.60 o
   3  -6   7      261.46      245.61      7.15 o
   4  -6   7      442.24      445.92     12.62 o
   5  -6   7        0.21        4.89      4.15 o
   6  -6   7        1.29       -1.53      4.12 o
   7  -6   7        9.01       10.69      5.21 o
   8  -6   7        9.99        6.53      8.33 o
   9  -6   7        9.52        1.44      6.37 o
  10  -6   7       24.49       20.78      9.81 o
  11  -6   7       34.43       21.85     10.25 o
  12  -6   7        3.85       13.84     10.65 o
 -10  -5   7        0.67      -14.08     19.53 o
  -9  -5   7       15.78      -10.12     10.73 o
  -8  -5   7        0.02        6.04     11.71 o
  -7  -5   7        0.63       11.22     10.25 o
  -6  -5   7      334.73      367.57     15.18 o
  -5  -5   7       30.99       20.57      6.12 o
  -4  -5   7        5.29        4.49      4.76 o
  -3  -5   7      152.06      136.97     14.62 o
  -2  -5   7        6.22        7.15      3.43 o
  -1  -5   7       86.64       88.14      4.75 o
   0  -5   7       10.84       12.87      3.22 o
   1  -5   7      905.67      881.03     15.35 o
   2  -5   7      539.07      554.31     10.74 o
   3  -5   7       78.59       71.46      4.27 o
   4  -5   7      259.46      279.81      7.74 o
   5  -5   7       55.07       59.37      4.49 o
   6  -5   7       10.04       10.21      4.16 o
   7  -5   7      154.45      139.26      7.71 o
   8  -5   7       14.54       26.94      6.15 o
   9  -5   7        4.35        5.97      6.50 o
  10  -5   7       17.31       18.07      9.28 o
  11  -5   7       80.51       99.75     13.76 o
  12  -5   7        9.48       21.00     14.20 o
  13  -5   7       20.92       16.56     25.03 o
 -11  -4   7       10.12       -5.29     21.10 o
 -10  -4   7        2.76        5.78     19.87 o
  -9  -4   7        6.41       21.49     12.11 o
  -8  -4   7       19.24       10.97      8.29 o
  -7  -4   7        1.35       11.45     10.59 o
  -6  -4   7      191.34      209.76     12.07 o
  -5  -4   7       76.88       71.56      7.62 o
  -4  -4   7      155.48      169.02      7.17 o
  -3  -4   7        0.27       -2.92      2.92 o
  -2  -4   7        0.64       -2.48      2.48 o
  -1  -4   7       27.36       21.62      3.16 o
   0  -4   7       26.70       22.03      3.36 o
   1  -4   7      759.09      793.00     12.95 o
   2  -4   7     1570.60     1694.55     22.52 o
   3  -4   7       33.40       28.12      3.10 o
   4  -4   7      104.12      112.30      4.56 o
   5  -4   7      381.01      407.94      9.28 o
   6  -4   7       99.32       89.86      6.03 o
   7  -4   7       37.90       43.98      5.32 o
   8  -4   7       27.90       22.01      5.80 o
   9  -4   7      213.59      204.97     11.37 o
  10  -4   7       36.78       33.95     10.20 o
  11  -4   7       23.18       28.21     16.25 o
  12  -4   7        6.27        3.46     12.66 o
  13  -4   7        5.02       13.68     20.09 o
 -11  -3   7        1.26       10.70     20.98 o
 -10  -3   7       30.79       47.70     22.47 o
  -9  -3   7       15.58       29.27     21.46 o
  -8  -3   7        4.08        8.21      7.53 o
  -7  -3   7      315.83      294.93     16.32 o
  -6  -3   7       23.91       24.63      7.51 o
  -5  -3   7        0.98       -0.81      3.80 o
  -4  -3   7      265.58      280.44      8.21 o
  -3  -3   7        0.15       -0.48      2.76 o
  -2  -3   7        1.18       -1.06      2.56 o
  -1  -3   7        8.17       10.93      2.64 o
   0  -3   7      881.11      898.73     13.19 o
   1  -3   7      476.89      459.36      8.27 o
   2  -3   7      335.59      301.25      6.71 o
   3  -3   7     3230.55     3386.80     39.00 o
   4  -3   7      564.32      608.68      9.95 o
   5  -3   7        9.92       12.60      2.73 o
   6  -3   7        6.02        3.03      2.87 o
   7  -3   7        0.97       -3.97      3.97 o
   8  -3   7        8.73        6.66      5.21 o
   9  -3   7        3.80        0.42      5.64 o
  10  -3   7      208.34      198.76     13.46 o
  11  -3   7        3.25       -1.28      9.42 o
  12  -3   7       39.85       38.33     14.54 o
  13  -3   7        0.22        0.25     13.34 o
 -11  -2   7        2.55       15.28     20.03 o
 -10  -2   7       16.41       23.00     18.23 o
  -9  -2   7        0.49       -2.94     11.83 o
  -8  -2   7        1.79       -1.54      7.45 o
  -7  -2   7      191.88      196.41     13.73 o
  -6  -2   7      146.13      155.38      8.54 o
  -5  -2   7       53.99       55.49      4.98 o
  -4  -2   7        0.00        2.06      4.17 o
  -3  -2   7        5.43        4.15      2.82 o
  -2  -2   7      510.97      505.88     10.09 o
  -1  -2   7      272.89      291.33      8.34 o
   0  -2   7      127.44      142.29      4.34 o
   1  -2   7      395.30      428.28      7.73 o
   2  -2   7     2072.57     2118.34     26.62 o
   3  -2   7      531.07      557.85      8.99 o
   4  -2   7       74.28       69.86      4.64 o
   5  -2   7      122.99      109.79      4.81 o
   6  -2   7       86.01       81.92      4.27 o
   7  -2   7        1.55        2.44      3.01 o
   8  -2   7        1.37        0.24      3.78 o
   9  -2   7       19.28       20.93      6.85 o
  10  -2   7      144.56      141.43     11.56 o
  11  -2   7        5.29       -0.85      8.27 o
  12  -2   7        0.56        3.83     13.02 o
  13  -2   7        5.39       -2.76     13.07 o
 -11  -1   7        2.87        6.83     14.27 o
 -10  -1   7       16.12       18.72     12.81 o
  -9  -1   7       25.16       31.98     11.90 o
  -8  -1   7       40.33       23.81      9.15 o
  -7  -1   7       95.53      108.16      9.16 o
  -6  -1   7        2.29       -3.55      4.28 o
  -5  -1   7      478.60      506.30     10.90 o
  -4  -1   7       14.26       13.49      3.02 o
  -3  -1   7      146.11      137.16      5.76 o
  -2  -1   7      112.43      103.17      4.21 o
  -1  -1   7     1117.17     1142.23     16.60 o
   0  -1   7      772.50      775.06     11.52 o
   1  -1   7     1327.93     1411.46     18.46 o
   2  -1   7      115.37      122.20      3.95 o
   3  -1   7      843.17      803.28     11.46 o
   4  -1   7       88.24       77.69      3.60 o
   5  -1   7       76.53       72.61      3.79 o
   6  -1   7      245.66      228.21      6.94 o
   7  -1   7        9.21       11.21      3.47 o
   8  -1   7       48.95       54.19      4.79 o
   9  -1   7        0.70       -4.81      5.50 o
  10  -1   7        2.18       -6.36      6.36 o
  11  -1   7        1.67       10.31      9.63 o
  12  -1   7        2.53       -3.11      9.91 o
  13  -1   7        1.64       -8.04     12.02 o
  14  -1   7        4.13       -0.29     22.51 o
 -11   0   7        7.74       10.22     13.73 o
 -10   0   7        4.15       10.95     17.37 o
  -9   0   7        0.49       -8.96      8.96 o
  -8   0   7       75.10       81.64     27.11 o
  -7   0   7       80.53       74.26     12.17 o
  -6   0   7       10.07        7.62      5.18 o
  -5   0   7        0.22       -2.34      3.36 o
  -4   0   7      260.38      244.29      6.64 o
  -3   0   7       52.56       41.72      3.90 o
  -2   0   7      269.13      279.77      7.62 o
  -1   0   7        1.70        1.41      1.97 o
   0   0   7     1987.09     1943.01     23.02 o
   1   0   7       67.73       73.12      2.65 o
   2   0   7       23.03       21.36      2.03 o
   3   0   7      608.24      603.39      9.05 o
   4   0   7        6.20        4.81      2.01 o
   5   0   7      261.60      265.67      6.31 o
   6   0   7       11.12        6.04      2.75 o
   7   0   7      396.24      426.28      9.16 o
   8   0   7       37.57       39.99      4.07 o
   9   0   7       14.26       12.40      7.40 o
  10   0   7       56.46       52.09      9.48 o
  11   0   7       25.01       15.42      9.46 o
  12   0   7       26.14        6.39     10.04 o
  13   0   7        2.07        8.71     11.41 o
  14   0   7        0.00      -10.49     24.92 o
 -12   1   7        8.23      -17.63     17.63 o
 -11   1   7        0.67        7.69     12.78 o
 -10   1   7       24.75        4.68     12.05 o
  -9   1   7       17.76       19.92     11.05 o
  -8   1   7       81.27       82.80     12.89 o
  -7   1   7       36.36       37.91      6.91 o
  -6   1   7        0.43       -2.23      3.75 o
  -5   1   7       20.60       17.31      3.95 o
  -4   1   7      134.79      114.12      5.61 o
  -3   1   7     1129.77     1276.97     25.25 o
  -2   1   7       29.24       29.30      3.07 o
  -1   1   7      590.26      622.59     11.17 o
   0   1   7      136.28      133.70      4.18 o
   1   1   7       83.28       82.90      3.15 o
   2   1   7     1083.85     1097.35     13.99 o
   3   1   7      126.37      118.44      3.67 o
   4   1   7        9.01        9.36      2.20 o
   5   1   7        1.95        0.49      2.37 o
   6   1   7      920.14      884.25     13.81 o
   7   1   7       64.96       74.69      4.26 o
   8   1   7        0.89        1.39      3.13 o
   9   1   7        0.17       -4.82      4.82 o
  10   1   7      112.75      147.20     13.22 o
  11   1   7       10.86        9.42      9.54 o
  12   1   7       25.45       13.63     10.25 o
  13   1   7        3.03        9.77     10.61 o
  14   1   7        1.19        5.02     12.83 o
 -12   2   7       12.12       15.40     20.03 o
 -11   2   7       15.66       14.87     14.03 o
 -10   2   7       14.12       17.07     12.94 o
  -9   2   7        0.96        8.66      8.49 o
  -8   2   7       71.56       68.68     16.50 o
  -7   2   7        4.84       -3.26      7.77 o
  -6   2   7      149.10      139.42      6.95 o
  -5   2   7        1.76        0.09      2.99 o
  -4   2   7     1874.61     1846.42     30.20 o
  -3   2   7     2023.61     2035.95     27.20 o
  -2   2   7      756.62      734.95     16.67 o
  -1   2   7      675.59      676.59     11.64 o
   0   2   7        4.45        2.75      1.52 o
   1   2   7      496.22      488.60      7.27 o
   2   2   7      319.06      336.93      5.46 o
   3   2   7     1410.44     1500.70     18.29 o
   4   2   7       31.38       40.08      2.52 o
   5   2   7       19.10       19.26      2.42 o
   6   2   7      178.43      171.46      5.64 o
   7   2   7       25.89       20.03      3.43 o
   8   2   7        0.78        1.05      3.26 o
   9   2   7        7.29        1.87      4.76 o
  10   2   7       27.54       26.15     14.76 o
  11   2   7       63.83       63.82     11.98 o
  12   2   7      146.16      150.33     25.13 o
  13   2   7        0.87        2.03     11.09 o
  14   2   7       22.94        2.94     16.57 o
 -12   3   7        2.16       18.92     22.01 o
 -11   3   7        2.93       10.61     20.88 o
 -10   3   7       16.92        3.81     11.23 o
  -9   3   7       48.55       55.44      9.44 o
  -8   3   7      136.15      127.14     12.03 o
  -7   3   7      113.84      108.84     10.37 o
  -6   3   7       30.05       38.24      4.76 o
  -5   3   7       41.84       47.27      4.22 o
  -4   3   7     1073.92     1155.48     17.26 o
  -3   3   7      279.08      314.37      9.95 o
  -2   3   7        1.09       -1.84      1.84 o
  -1   3   7       27.12       34.45      2.68 o
   0   3   7      413.04      433.90      7.53 o
   1   3   7      408.00      443.96      6.55 o
   2   3   7     1768.73     1824.92     20.17 o
   3   3   7      312.02      327.37      5.44 o
   4   3   7     3742.56     3736.92     41.98 o
   5   3   7       76.40       70.99      3.40 o
   6   3   7       58.93       64.01      4.03 o
   7   3   7       96.00      109.22      5.09 o
   8   3   7      173.76      184.16      7.26 o
   9   3   7      142.21      148.35      9.12 o
  10   3   7      403.20      388.96     17.04 o
  11   3   7       20.55       18.59      6.51 o
  12   3   7       34.74       51.68      8.89 o
  13   3   7        0.10      -12.98     12.98 o
  14   3   7        2.95       14.35     16.75 o
 -11   4   7        0.00       -1.93     12.31 o
 -10   4   7        7.61        8.65      8.72 o
  -9   4   7        0.33       -2.69      8.03 o
  -8   4   7        5.01        5.71      6.73 o
  -7   4   7        4.99       -0.58      5.90 o
  -6   4   7       86.51       86.43      9.92 o
  -5   4   7       57.24       46.23      4.63 o
  -4   4   7        9.06       15.08      2.80 o
  -3   4   7      939.31     1022.04     15.46 o
  -2   4   7       61.58       73.17      3.37 o
  -1   4   7       14.46       15.05      2.13 o
   0   4   7       15.53       19.14      1.62 o
   1   4   7     1179.41     1274.48     15.17 o
   2   4   7        0.00       -0.70      1.29 o
   3   4   7      265.12      261.13      4.69 o
   4   4   7        6.75       12.93      2.00 o
   5   4   7     1279.58     1321.48     16.21 o
   6   4   7        3.93        3.17      2.29 o
   7   4   7        0.05       -2.43      2.43 o
   8   4   7       49.74       42.44      4.41 o
   9   4   7       33.48       44.90      5.82 o
  10   4   7       91.24       87.21      7.84 o
  11   4   7        1.25        2.05      5.80 o
  12   4   7       51.97       39.22     14.38 o
  13   4   7        5.04       -3.01     14.39 o
  14   4   7        1.53        7.05     16.84 o
 -11   5   7        0.02        5.85     13.42 o
 -10   5   7        0.21        4.53      9.10 o
  -9   5   7       25.87        8.68      8.56 o
  -8   5   7        0.66        7.76      7.50 o
  -7   5   7        0.10       -0.65      5.50 o
  -6   5   7        8.13        7.81      8.20 o
  -5   5   7      126.12      153.86      9.81 o
  -4   5   7      466.51      477.64     10.15 o
  -3   5   7      670.57      725.73     12.11 o
  -2   5   7        0.40        1.94      2.05 o
  -1   5   7      539.72      604.27     10.26 o
   0   5   7       37.48       32.21      2.47 o
   1   5   7     1372.83     1517.11     19.95 o
   2   5   7      478.54      479.02      7.88 o
   3   5   7      551.79      608.57     10.44 o
   4   5   7      699.75      704.51     11.32 o
   5   5   7      192.52      191.00      5.61 o
   6   5   7       86.72       89.60      4.06 o
   7   5   7      128.35      119.05      5.83 o
   8   5   7      120.73      113.87      6.81 o
   9   5   7        0.08        0.66      4.90 o
  10   5   7      106.28       95.67      8.31 o
  11   5   7      141.90      137.48     11.17 o
  12   5   7        4.75        8.00      7.66 o
  13   5   7        9.97       24.76     15.24 o
 -11   6   7        0.11       -1.30     11.97 o
 -10   6   7        6.02        2.44      9.42 o
  -9   6   7        7.86       14.50      8.87 o
  -8   6   7        0.49        0.10      7.32 o
  -7   6   7      118.41      141.97     11.70 o
  -6   6   7       44.63       35.37      5.60 o
  -5   6   7      230.66      242.98      8.56 o
  -4   6   7       26.65       17.93      3.15 o
  -3   6   7      238.27      226.99      6.48 o
  -2   6   7      328.04      333.08      6.86 o
  -1   6   7       92.70      105.01      3.52 o
   0   6   7      629.37      607.70      9.18 o
   1   6   7      177.52      169.84      4.28 o
   2   6   7      439.67      444.81      6.80 o
   3   6   7       41.09       36.42      2.42 o
   4   6   7      238.99      250.22      8.02 o
   5   6   7      655.98      644.04     11.12 o
   6   6   7      249.95      228.75      6.60 o
   7   6   7      299.06      310.92      8.22 o
   8   6   7       94.04       83.91      5.98 o
   9   6   7       56.10       26.40      5.72 o
  10   6   7       17.00       17.36      6.32 o
  11   6   7       37.75       39.98      9.41 o
  12   6   7       18.95       16.43      8.13 o
  13   6   7        3.44        3.35     14.77 o
 -11   7   7        0.01       12.13     13.48 o
 -10   7   7        0.02        3.14     12.92 o
  -9   7   7       26.31       19.08      9.17 o
  -8   7   7       69.79       90.81     11.25 o
  -7   7   7       17.46       25.90      7.75 o
  -6   7   7       41.31       25.22      6.04 o
  -5   7   7        0.00       -3.82      3.82 o
  -4   7   7      144.01      148.93      5.92 o
  -3   7   7       53.66       45.49      3.33 o
  -2   7   7      333.04      351.67      7.07 o
  -1   7   7      149.36      146.42      4.07 o
   0   7   7      367.31      384.43      7.00 o
   1   7   7      540.15      573.02      9.91 o
   2   7   7        4.39        1.93      1.63 o
   3   7   7       70.63       71.01      2.85 o
   4   7   7       89.33      101.47      4.12 o
   5   7   7      300.63      295.13      6.88 o
   6   7   7      519.38      535.35     15.29 o
   7   7   7      190.46      182.28      7.43 o
   8   7   7       38.97       42.56      5.77 o
   9   7   7        9.71       11.75      6.14 o
  10   7   7        3.99        2.31      6.59 o
  11   7   7       16.27       13.57      8.57 o
  12   7   7        4.44       13.95      7.95 o
  13   7   7        1.84        1.35     13.99 o
 -10   8   7       18.63       28.40     10.39 o
  -9   8   7       25.99       30.75      9.75 o
  -8   8   7        5.57        5.09      7.77 o
  -7   8   7        4.05        4.06      7.11 o
  -6   8   7        3.12       -1.40      5.00 o
  -5   8   7        1.92        0.44      4.56 o
  -4   8   7      767.95      764.99     22.38 o
  -3   8   7       23.84       20.45      2.97 o
  -2   8   7      171.10      163.19      5.18 o
  -1   8   7       91.52      112.77      4.42 o
   0   8   7      210.92      221.95      5.70 o
   1   8   7       95.53      114.10      4.81 o
   2   8   7        0.06       -0.50      1.67 o
   3   8   7       63.42       63.25      3.03 o
   4   8   7      328.38      346.53      6.83 o
   5   8   7      287.36      286.57      7.12 o
   6   8   7      199.46      199.43      6.71 o
   7   8   7        6.01        0.93      4.39 o
   8   8   7        7.21        3.13      4.79 o
   9   8   7        0.06       -4.64      5.65 o
  10   8   7        1.13       -3.67      6.75 o
  11   8   7        8.39       10.40      8.52 o
  12   8   7        1.66       -1.99      8.45 o
  13   8   7        2.54      -21.60     21.60 o
 -10   9   7        1.13        0.91      9.37 o
  -9   9   7        0.06       -3.94      8.33 o
  -8   9   7       23.00       48.85      9.98 o
  -7   9   7        5.17       -3.92      8.63 o
  -6   9   7        7.20       -5.27      5.27 o
  -5   9   7       93.52       95.38      9.61 o
  -4   9   7       30.95       31.70      4.95 o
  -3   9   7       66.81       58.96      4.45 o
  -2   9   7        0.00       -2.36      2.36 o
  -1   9   7        0.59        2.08      1.98 o
   0   9   7       22.85       16.53      3.20 o
   1   9   7       27.46       21.31      2.61 o
   2   9   7        0.01       -1.52      2.00 o
   3   9   7        0.22       -1.27      1.84 o
   4   9   7      132.86      131.01      4.70 o
   5   9   7      853.34      835.54     14.66 o
   6   9   7        2.41       -1.19      3.45 o
   7   9   7       97.54      103.03      7.01 o
   8   9   7       45.15       43.44      6.06 o
   9   9   7        1.96       -3.19      5.78 o
  10   9   7        1.97       -0.25      7.40 o
  11   9   7        2.74       10.97      8.99 o
  12   9   7        1.90       15.28      9.81 o
  -9  10   7        5.84       15.04      9.21 o
  -8  10   7        3.94        8.21      8.12 o
  -7  10   7       17.83       24.67      8.28 o
  -6  10   7        2.63       -2.06      5.61 o
  -5  10   7       71.54       85.54      7.98 o
  -4  10   7      104.01      100.82      8.04 o
  -3  10   7        4.92        0.57      3.38 o
  -2  10   7       72.12       65.64      3.78 o
  -1  10   7      211.79      203.84      5.66 o
   0  10   7        5.61        2.57      2.32 o
   1  10   7        0.28       -1.38      2.59 o
   2  10   7        2.83        2.29      2.07 o
   3  10   7      225.82      186.89      4.78 o
   4  10   7        0.38       -0.68      3.00 o
   5  10   7        4.93       12.79      3.60 o
   6  10   7      111.02      108.25      6.00 o
   7  10   7       16.13       15.73      4.82 o
   8  10   7        9.34       13.16      5.41 o
   9  10   7        2.36       -1.08      6.03 o
  10  10   7        1.82       17.71      8.48 o
  11  10   7        4.97        2.70      8.74 o
  -9  11   7       17.12       32.71     21.23 o
  -8  11   7        2.20        0.99      8.60 o
  -7  11   7        3.05       -0.68      7.53 o
  -6  11   7      108.45      109.40      8.72 o
  -5  11   7        9.65        8.37      5.32 o
  -4  11   7      107.47      127.62      7.74 o
  -3  11   7        0.15       -3.23      3.23 o
  -2  11   7       64.57       55.81      3.93 o
  -1  11   7       27.91       22.09      6.06 o
   0  11   7       43.53       46.59     14.83 o
   1  11   7       76.41       94.62     18.34 o
   2  11   7        4.11        0.58      2.34 o
   3  11   7      360.50      328.07      8.43 o
   4  11   7      103.10      118.83      5.13 o
   5  11   7        0.97        5.83      3.46 o
   6  11   7       81.36       86.36      6.39 o
   7  11   7      267.93      287.20     10.84 o
   8  11   7        1.30        0.23      5.18 o
   9  11   7       40.21       47.04      8.51 o
  10  11   7        0.06       -7.00      7.00 o
  11  11   7        0.13       -3.51     13.42 o
  -8  12   7       97.63      147.46     16.22 o
  -7  12   7       20.32       22.32      8.59 o
  -6  12   7       76.06       90.49     11.99 o
  -5  12   7       17.70       26.00      7.98 o
  -4  12   7        6.57       -0.16      4.45 o
  -3  12   7       13.38       16.53      4.31 o
  -2  12   7       54.34       41.28      3.69 o
  -1  12   7        8.43        7.27      3.55 o
   0  12   7      311.27      392.43     33.20 o
   1  12   7       54.28       28.21     15.40 o
   2  12   7       48.73       42.13     15.20 o
   3  12   7      138.31      131.76      7.39 o
   4  12   7       57.51       55.91      4.04 o
   5  12   7      309.56      295.71      8.73 o
   6  12   7        2.70       -0.60      4.37 o
   7  12   7       43.30       42.60      6.10 o
   8  12   7       16.65       18.41      6.86 o
   9  12   7       24.68       41.10      9.77 o
  10  12   7       10.68        4.86      7.33 o
  -7  13   7       10.76        4.84      9.65 o
  -6  13   7       14.36        4.70      6.62 o
  -5  13   7        4.04        8.81      6.00 o
  -4  13   7        0.10       -0.89      4.87 o
  -3  13   7        0.94       -4.15      4.15 o
  -2  13   7        0.95        2.63      3.10 o
  -1  13   7        6.26        6.64      4.69 o
   0  13   7       54.26       36.59     16.60 o
   1  13   7       38.73       28.74     16.56 o
   2  13   7       36.85       21.27     16.19 o
   3  13   7        0.60       -5.23      5.78 o
   4  13   7       35.86       33.78      3.56 o
   5  13   7        0.01        2.73      4.00 o
   6  13   7        7.93       10.97      4.85 o
   7  13   7       75.12       62.49      6.80 o
   8  13   7        6.66        2.63      6.64 o
   9  13   7        5.02       14.27      7.70 o
  -6  14   7        0.38      -11.36     11.36 o
  -5  14   7       17.09       20.15      8.67 o
  -4  14   7        4.63       12.25      5.52 o
  -3  14   7        8.01        7.15      4.53 o
  -2  14   7        0.17       -2.69      3.90 o
  -1  14   7        0.31        6.54      8.28 o
   0  14   7       56.82       66.49     20.07 o
   1  14   7        3.66       16.19     15.36 o
   2  14   7        0.38       10.86     14.83 o
   3  14   7       11.27        7.75      3.94 o
   4  14   7        2.45        5.26      3.04 o
   5  14   7        1.11        1.50      3.97 o
   6  14   7        0.15        1.29      4.69 o
   7  14   7        0.86        1.68      5.34 o
   8  14   7       27.83       32.85      9.05 o
  -4  15   7        1.31        3.61      7.35 o
  -3  15   7        0.00        5.62      5.81 o
  -2  15   7       36.38       26.75     11.27 o
   0  15   7        6.53        7.89     17.30 o
   1  15   7        6.07       16.93     17.35 o
   2  15   7       22.48       19.41     17.72 o
   3  15   7        0.10       -2.24      6.33 o
   4  15   7       10.33        7.20      5.38 o
   5  15   7        1.31       -1.50      4.67 o
   6  15   7        4.47        0.17      4.92 o
   7  15   7        9.28        2.15     16.93 o
  -2  16   7        0.52       -3.22      7.64 o
   1  16   7       15.43        4.50     19.91 o
   2  16   7        6.78        3.22     16.93 o
   3  16   7        1.78        1.77      3.82 o
   4  16   7        0.02       -3.14      4.13 o
   0 -13   8       31.70       31.30     10.43 o
   1 -13   8        0.61       -2.57      7.41 o
   2 -13   8        0.01       -5.15      7.20 o
   3 -13   8        4.07       20.65     14.00 o
  -3 -12   8        1.24       -7.81      7.81 o
  -2 -12   8       76.49       90.23     11.19 o
  -1 -12   8       13.15       22.09      8.24 o
   0 -12   8        1.47        3.01      8.64 o
   1 -12   8       11.21       27.02      8.08 o
   2 -12   8       16.76       22.98      8.03 o
   3 -12   8        0.88        3.51      7.41 o
   4 -12   8        1.88       -7.05      7.05 o
   5 -12   8       18.68       25.70      9.01 o
   6 -12   8        1.10       -7.48      7.48 o
  -5 -11   8        1.08       11.25     11.73 o
  -4 -11   8        4.65       12.20      8.77 o
  -3 -11   8        5.12        4.04      7.90 o
  -2 -11   8        5.41        8.39      7.81 o
  -1 -11   8       15.60       19.93      7.69 o
   0 -11   8       72.30       74.77      9.53 o
   1 -11   8        0.78        4.05      5.76 o
   2 -11   8        1.65        1.09      5.61 o
   3 -11   8        5.43       -1.00      6.93 o
   4 -11   8        0.15       -1.36      7.03 o
   5 -11   8        0.18       -6.51      6.51 o
   6 -11   8        5.40        1.73      8.74 o
   7 -11   8       19.50       32.78     11.38 o
   8 -11   8        0.01      -12.27     20.11 o
  -6 -10   8        7.49        5.00     11.74 o
  -5 -10   8        1.51       16.94      8.71 o
  -4 -10   8       22.05       13.11      8.58 o
  -3 -10   8        1.66       -4.59      7.12 o
  -2 -10   8        0.01        0.45      7.00 o
  -1 -10   8        5.09        8.51      6.90 o
   0 -10   8        3.15       -1.18      4.95 o
   1 -10   8        0.05        0.82      5.27 o
   2 -10   8        1.47       -1.43      5.19 o
   3 -10   8        6.24        3.47      6.13 o
   4 -10   8        3.49        3.26      5.75 o
   5 -10   8        1.34        0.03      7.36 o
   6 -10   8        2.07       -2.45      6.71 o
   7 -10   8        1.09        4.12      7.18 o
   8 -10   8        2.85       -3.23      7.65 o
   9 -10   8        4.05        9.16      9.73 o
  -7  -9   8        1.43       -2.51     11.90 o
  -6  -9   8        0.05        5.72     11.50 o
  -5  -9   8        0.34        5.31      8.20 o
  -4  -9   8        3.10       -7.05      7.05 o
  -3  -9   8        5.98        9.99      6.95 o
  -2  -9   8        7.18        6.52      6.72 o
  -1  -9   8       15.19       24.85      7.05 o
   0  -9   8        6.59        8.36      5.16 o
   1  -9   8        9.96       11.22      5.38 o
   2  -9   8        1.08        0.94      5.02 o
   3  -9   8        0.03        2.34      4.97 o
   4  -9   8       41.64       27.49      6.17 o
   5  -9   8        0.22       -0.58      5.20 o
   6  -9   8        3.33        8.45      6.55 o
   7  -9   8        8.09       17.51      7.34 o
   8  -9   8        0.16        8.17      7.50 o
   9  -9   8        1.20       -7.23      9.11 o
  10  -9   8        4.02        4.07     12.20 o
  -8  -8   8        7.35       13.03     12.63 o
  -7  -8   8        4.41       11.64     11.53 o
  -6  -8   8       41.58       31.55     12.31 o
  -5  -8   8       71.40       63.54     10.83 o
  -4  -8   8        5.01        7.10      9.91 o
  -3  -8   8        0.21        5.85      6.65 o
  -2  -8   8       28.48       32.69      7.37 o
  -1  -8   8       78.54       76.13      8.50 o
   0  -8   8       10.61       13.36      5.08 o
   1  -8   8        0.01       -4.45      4.45 o
   2  -8   8       49.84       60.65      6.60 o
   3  -8   8       32.36       31.19      5.40 o
   4  -8   8       42.11       26.51      6.25 o
   5  -8   8        1.07        0.54      4.87 o
   6  -8   8       49.94       43.51      7.76 o
   7  -8   8        0.44        0.21      6.25 o
   8  -8   8        0.22       -2.09      6.61 o
   9  -8   8       10.75        9.56     13.93 o
  10  -8   8        3.06       17.52      9.84 o
  11  -8   8        0.16       -7.14     21.64 o
  -9  -7   8        7.60       -2.25     13.03 o
  -8  -7   8       22.11       42.35     21.37 o
  -7  -7   8       11.62       19.65     12.95 o
  -6  -7   8       45.06       28.79     11.47 o
  -5  -7   8       44.46       43.22      9.22 o
  -4  -7   8       57.68       68.55      9.46 o
  -3  -7   8       40.42       45.20      7.78 o
  -2  -7   8      187.00      157.34     10.77 o
  -1  -7   8       20.74        8.44      6.16 o
   0  -7   8      533.88      517.50     15.39 o
   1  -7   8       51.53       45.84     10.65 o
   2  -7   8      228.20      232.39     10.04 o
   3  -7   8      118.31      115.12      7.39 o
   4  -7   8      239.63      230.88     12.40 o
   5  -7   8        2.46       -2.43      4.47 o
   6  -7   8        8.12       12.51      5.41 o
   7  -7   8       32.02       25.20      6.93 o
   8  -7   8        7.35       25.64      7.52 o
   9  -7   8        6.34       -0.21      8.28 o
  10  -7   8        2.79        0.44      9.21 o
  11  -7   8        4.03        8.69     10.55 o
  -9  -6   8        3.03        1.11     12.70 o
  -8  -6   8       14.29       20.05     13.20 o
  -7  -6   8       44.24       67.52     28.50 o
  -6  -6   8       18.88        5.13     10.05 o
  -5  -6   8       45.85       38.09      8.76 o
  -4  -6   8      138.00      138.23     18.58 o
  -3  -6   8      127.10      135.72      8.83 o
  -2  -6   8      141.18      120.72      8.06 o
  -1  -6   8        0.09        0.88      3.85 o
   0  -6   8        9.44        5.99      3.40 o
   1  -6   8       51.33       49.59      4.38 o
   2  -6   8        0.64       -3.09      3.09 o
   3  -6   8      742.56      719.48     14.40 o
   4  -6   8      148.62      141.09      7.09 o
   5  -6   8       50.10       49.08      5.48 o
   6  -6   8        4.63        5.48      4.93 o
   7  -6   8        8.88       10.12      6.36 o
   8  -6   8      272.13      256.71     13.55 o
   9  -6   8        6.75       10.45      8.32 o
  10  -6   8        7.74        4.68      9.30 o
  11  -6   8        3.23       19.01     10.55 o
  12  -6   8       26.09       13.69     11.82 o
 -10  -5   8        3.61       -6.36     19.45 o
  -9  -5   8        4.16       26.18     19.78 o
  -8  -5   8      107.22      107.15     16.78 o
  -7  -5   8       73.66       74.16     13.80 o
  -6  -5   8      120.22      125.14     14.84 o
  -5  -5   8      216.60      224.12     11.80 o
  -4  -5   8       45.79       44.41      7.73 o
  -3  -5   8      117.66      120.55      8.10 o
  -2  -5   8       42.98       31.65      6.90 o
  -1  -5   8        1.43       -2.15      3.46 o
   0  -5   8      483.92      510.33     11.12 o
   1  -5   8       15.26       13.44      3.49 o
   2  -5   8      864.39      870.58     14.96 o
   3  -5   8       44.08       37.84      4.16 o
   4  -5   8        6.95        4.72      3.83 o
   5  -5   8      505.26      516.59     13.06 o
   6  -5   8      176.24      177.22     12.22 o
   7  -5   8       30.10       27.25      5.42 o
   8  -5   8        0.36        0.15     10.84 o
   9  -5   8       30.41       15.20      8.63 o
  10  -5   8        4.39        7.62     11.17 o
  11  -5   8        2.35        0.89     12.22 o
  12  -5   8        1.08       -4.04     16.31 o
 -10  -4   8       16.39       -0.37     17.84 o
  -9  -4   8        0.57       26.27     19.20 o
  -8  -4   8       28.69       20.73     16.09 o
  -7  -4   8       27.28       18.94     10.30 o
  -6  -4   8       49.48       62.93      9.72 o
  -5  -4   8       39.38       47.01      6.96 o
  -4  -4   8      110.06      110.99      8.81 o
  -3  -4   8        0.02        0.70      3.36 o
  -2  -4   8        8.55        4.78      3.43 o
  -1  -4   8        9.70        8.92      3.74 o
   0  -4   8       67.29       68.74      4.47 o
   1  -4   8      695.52      695.73     14.10 o
   2  -4   8      721.19      665.57     11.32 o
   3  -4   8       44.13       44.77      3.97 o
   4  -4   8       90.32       92.41      4.50 o
   5  -4   8        2.35        1.39      2.94 o
   6  -4   8      480.40      496.78     11.82 o
   7  -4   8       75.78       80.31      6.40 o
   8  -4   8       24.87       17.77      5.71 o
   9  -4   8       12.11       -4.47      6.69 o
  10  -4   8       54.76       42.28     11.31 o
  11  -4   8        0.21        4.95     10.22 o
  12  -4   8       48.51       31.80     15.15 o
  13  -4   8       12.79       29.64     19.35 o
 -10  -3   8       16.44        4.05     19.87 o
  -9  -3   8        0.01        0.62     16.40 o
  -8  -3   8        3.98        9.58      8.25 o
  -7  -3   8       44.93       50.74     10.69 o
  -6  -3   8       23.09       19.49      6.25 o
  -5  -3   8      125.27      138.81     11.89 o
  -4  -3   8        0.40        0.35      3.53 o
  -3  -3   8      353.39      355.59      9.47 o
  -2  -3   8      115.53      116.29      5.20 o
  -1  -3   8       76.75       63.63      5.17 o
   0  -3   8     1068.86     1118.74     16.02 o
   1  -3   8      233.81      237.30      6.15 o
   2  -3   8     3323.51     3258.11     39.86 o
   3  -3   8       10.82        9.48      2.51 o
   4  -3   8      135.18      137.80      4.86 o
   5  -3   8      196.20      203.07      6.12 o
   6  -3   8       55.55       52.81      3.98 o
   7  -3   8       54.35       60.09      5.12 o
   8  -3   8       69.92       92.93      8.33 o
   9  -3   8       85.96       95.54     10.11 o
  10  -3   8       30.64       17.93      8.03 o
  11  -3   8       11.97       -4.80     10.78 o
  12  -3   8        2.34       14.65     12.62 o
  13  -3   8        0.04        6.13     13.64 o
 -11  -2   8        2.08       14.91     22.92 o
 -10  -2   8       30.55       32.35     14.17 o
  -9  -2   8       50.13       65.66     14.95 o
  -8  -2   8        4.37       -0.15      8.06 o
  -7  -2   8       69.23       50.17      9.62 o
  -6  -2   8        0.14       -0.50      5.44 o
  -5  -2   8        2.72       -3.98      4.00 o
  -4  -2   8      107.06      115.55      6.46 o
  -3  -2   8      167.89      176.48      6.96 o
  -2  -2   8       10.42        9.10      2.90 o
  -1  -2   8      107.69      114.54      4.80 o
   0  -2   8      118.31       96.64      4.05 o
   1  -2   8      204.95      178.67      5.03 o
   2  -2   8      115.44       94.94      3.86 o
   3  -2   8       16.64       14.17      2.29 o
   4  -2   8       10.85        5.80      2.54 o
   5  -2   8      317.37      313.04      9.54 o
   6  -2   8        0.79        1.84      2.87 o
   7  -2   8       63.59       54.14      4.54 o
   8  -2   8      201.40      186.24      9.43 o
   9  -2   8       21.29       24.79      7.26 o
  10  -2   8        4.66       -6.75      7.02 o
  11  -2   8        9.31        7.97      7.85 o
  12  -2   8        1.48        8.56     11.93 o
  13  -2   8        4.98        2.05     12.68 o
 -11  -1   8       12.49       39.87     15.78 o
 -10  -1   8        5.36       19.97     13.38 o
  -9  -1   8        1.66       13.04     10.65 o
  -8  -1   8        0.02        3.95      9.21 o
  -7  -1   8        1.99       -0.54      6.41 o
  -6  -1   8       92.17      102.14      7.49 o
  -5  -1   8      241.80      264.20     10.31 o
  -4  -1   8       68.44       67.04      4.33 o
  -3  -1   8      125.77      129.54      5.46 o
  -2  -1   8     1073.06     1049.21     17.37 o
  -1  -1   8      965.29     1003.45     15.35 o
   0  -1   8        0.29       -1.64      1.64 o
   1  -1   8      737.78      722.97     11.77 o
   2  -1   8     2388.00     2341.69     29.14 o
   3  -1   8      685.15      667.50     10.74 o
   4  -1   8        0.02       -0.07      1.88 o
   5  -1   8        0.00       -2.08      2.08 o
   6  -1   8       82.60       86.44      4.44 o
   7  -1   8       28.80       33.23      5.53 o
   8  -1   8       64.67       73.70      5.72 o
   9  -1   8       22.55       20.41      8.17 o
  10  -1   8       37.27       55.21      8.97 o
  11  -1   8       14.23        9.21     10.19 o
  12  -1   8        0.55        2.75      9.85 o
  13  -1   8        1.64       -6.06     12.76 o
  14  -1   8        0.24       28.33     26.06 o
 -11   0   8        0.05       11.56     13.68 o
 -10   0   8        0.11        1.29     12.22 o
  -9   0   8        1.78        9.14     11.74 o
  -8   0   8        3.77       -5.46      9.04 o
  -7   0   8        6.31        2.80      6.04 o
  -6   0   8        9.24        5.96      5.96 o
  -5   0   8      296.24      292.78     14.14 o
  -4   0   8      162.48      174.88      5.94 o
  -3   0   8      137.78      143.33      6.08 o
  -2   0   8       46.84       58.76      3.78 o
  -1   0   8      230.63      227.05      6.24 o
   0   0   8        0.34        1.18      2.14 o
   1   0   8      977.86      953.76     13.45 o
   2   0   8      512.28      533.26      8.40 o
   3   0   8       19.76       17.00      2.52 o
   4   0   8       13.32       16.46      2.46 o
   5   0   8        4.07        4.98      2.46 o
   6   0   8      373.85      401.17      8.42 o
   7   0   8       46.59       47.06      4.12 o
   8   0   8       37.48       34.69      4.07 o
   9   0   8        7.51       -1.64      5.21 o
  10   0   8       41.02       33.99      7.92 o
  11   0   8       85.66      101.52     13.66 o
  12   0   8        0.09        4.68     10.57 o
  13   0   8        3.61       -7.94     10.47 o
  14   0   8        1.44      -10.51     13.87 o
 -11   1   8       26.43       21.68     18.38 o
 -10   1   8        9.71       34.95     14.44 o
  -9   1   8        0.13        0.54     16.15 o
  -8   1   8       14.47       25.78     11.19 o
  -7   1   8      106.57       87.24     10.29 o
  -6   1   8       18.82       38.59      6.82 o
  -5   1   8      282.42      278.03      9.28 o
  -4   1   8      255.77      268.88      8.45 o
  -3   1   8       10.28        8.85      3.11 o
  -2   1   8      193.56      190.42      8.30 o
  -1   1   8        7.16        3.96      2.21 o
   0   1   8     1009.16     1053.41     15.61 o
   1   1   8      617.99      633.93     10.47 o
   2   1   8     1035.79     1109.77     14.41 o
   3   1   8     2329.78     2283.60     26.85 o
   4   1   8       19.81       20.72      2.46 o
   5   1   8        3.53        4.96      2.36 o
   6   1   8      789.73      832.08     13.36 o
   7   1   8        4.55        1.74      3.26 o
   8   1   8       17.07       27.11      3.86 o
   9   1   8        6.08        2.95      4.88 o
  10   1   8       17.38       14.77      8.68 o
  11   1   8       41.11       45.42     20.79 o
  12   1   8       14.08       18.15     10.54 o
  13   1   8        5.58        9.58     11.14 o
  14   1   8       12.57       -1.14     13.82 o
 -11   2   8        1.67       10.86     21.95 o
 -10   2   8       17.76        5.93     14.31 o
  -9   2   8        4.85       -3.74     22.92 o
  -8   2   8       25.23       17.09      8.69 o
  -7   2   8      197.11      189.58     13.62 o
  -6   2   8       36.36       39.21      5.66 o
  -5   2   8      433.17      443.72     12.89 o
  -4   2   8      673.85      691.70     16.06 o
  -3   2   8      103.94       87.44      7.29 o
  -2   2   8      128.32      134.42      4.96 o
  -1   2   8     4663.00     4785.18     59.41 o
   0   2   8     1162.81     1232.86     17.25 o
   1   2   8     1537.90     1534.47     19.67 o
   2   2   8       17.22       11.70      1.85 o
   3   2   8      167.54      153.35      5.12 o
   4   2   8      755.14      782.61     11.28 o
   5   2   8       10.73       14.80      2.31 o
   6   2   8        9.81        4.86      2.41 o
   7   2   8       50.04       56.11      4.23 o
   8   2   8      127.42      129.52      6.07 o
   9   2   8      100.95       76.05      6.77 o
  10   2   8       25.23       27.59      8.04 o
  11   2   8       11.57       15.27      9.85 o
  12   2   8        4.98       15.42     10.37 o
  13   2   8       16.14       13.17     11.47 o
  14   2   8        0.02      -11.70     16.15 o
 -11   3   8       10.29        1.72     12.97 o
 -10   3   8       66.03       48.33     15.34 o
  -9   3   8        3.66       -0.99      8.23 o
  -8   3   8        9.33        5.24      7.78 o
  -7   3   8      159.96      165.81     12.30 o
  -6   3   8       16.32       19.34      6.18 o
  -5   3   8       51.33       54.27      7.58 o
  -4   3   8      488.48      484.73     10.93 o
  -3   3   8      844.02      822.03     13.21 o
  -2   3   8      383.21      408.44      9.91 o
  -1   3   8     2450.18     2678.14     34.59 o
   0   3   8     2385.91     2513.18     30.43 o
   1   3   8      113.56      116.03      3.60 o
   2   3   8     2832.69     3061.60     31.42 o
   3   3   8     2239.30     2435.28     28.18 o
   4   3   8      604.16      600.99      9.24 o
   5   3   8        4.56        9.80      2.26 o
   6   3   8      548.36      547.27     10.64 o
   7   3   8      291.52      290.76      7.88 o
   8   3   8        0.50       -2.98      2.98 o
   9   3   8        1.04        6.39      5.20 o
  10   3   8      161.13      141.97     11.29 o
  11   3   8        1.77        5.54      6.58 o
  12   3   8        5.24       18.80      9.79 o
  13   3   8        4.69        0.85     15.30 o
  14   3   8        0.12       -4.15     16.91 o
 -11   4   8       30.50       41.36     42.50 o
 -10   4   8        1.03       -3.01     11.64 o
  -9   4   8        4.63       -6.90      8.25 o
  -8   4   8       35.55       46.33      8.46 o
  -7   4   8       12.61       10.18      6.26 o
  -6   4   8       64.18       49.31      6.73 o
  -5   4   8       15.96       12.64      3.95 o
  -4   4   8       94.31      101.80      4.67 o
  -3   4   8      524.86      527.30      9.82 o
  -2   4   8     2088.69     2311.58     30.41 o
  -1   4   8       35.44       36.66      2.51 o
   0   4   8      125.72      122.85      3.64 o
   1   4   8      858.95      934.24     12.02 o
   2   4   8      163.47      173.75      4.26 o
   3   4   8      410.99      412.05      7.04 o
   4   4   8     1482.31     1646.77     20.11 o
   5   4   8      445.25      466.50      8.05 o
   6   4   8      246.96      271.35      8.85 o
   7   4   8        0.00       -2.87      2.87 o
   8   4   8       72.23       64.96      4.74 o
   9   4   8        4.53        9.62      4.79 o
  10   4   8       28.41       18.75      5.94 o
  11   4   8      129.90      123.77     11.07 o
  12   4   8       80.64      100.27     12.57 o
  13   4   8       10.82       -1.18     14.62 o
  14   4   8        4.46       45.48     18.85 o
 -11   5   8       10.28       -0.24     12.78 o
 -10   5   8        5.26        0.25     10.16 o
  -9   5   8        0.34       -0.66      8.32 o
  -8   5   8        3.69        1.83      7.17 o
  -7   5   8       31.44       57.05      8.29 o
  -6   5   8      137.00      134.44     11.31 o
  -5   5   8        0.30        9.11      4.16 o
  -4   5   8      223.25      240.80      6.87 o
  -3   5   8      130.78      130.38      4.78 o
  -2   5   8        8.35       12.12      2.50 o
  -1   5   8        7.88       10.27      2.19 o
   0   5   8       44.78       37.06      3.02 o
   1   5   8      202.05      242.20      5.78 o
   2   5   8       80.94       96.54      3.72 o
   3   5   8       63.99       59.30      3.01 o
   4   5   8       75.31       78.12      3.45 o
   5   5   8      260.08      251.58      6.18 o
   6   5   8        0.28       -0.76      2.35 o
   7   5   8      235.45      222.05      6.50 o
   8   5   8        0.03       -3.50      3.50 o
   9   5   8       57.88       68.01      6.32 o
  10   5   8        1.00        3.63      5.68 o
  11   5   8        1.58       -6.73      8.57 o
  12   5   8       27.00       18.24      7.62 o
  13   5   8        0.46      -10.45     14.28 o
  14   5   8        3.90       -7.06     22.51 o
 -11   6   8        7.92       22.14     22.26 o
 -10   6   8        0.00       -4.46      8.84 o
  -9   6   8       38.64       39.16     10.44 o
  -8   6   8       17.55       14.37      8.55 o
  -7   6   8      121.89      118.56     11.27 o
  -6   6   8        1.08        2.30      4.87 o
  -5   6   8        3.22        5.55      4.35 o
  -4   6   8        1.20        1.78      2.94 o
  -3   6   8      250.49      255.68      6.70 o
  -2   6   8      273.95      277.37      6.91 o
  -1   6   8      105.21      116.65      3.88 o
   0   6   8       13.43        3.95      2.16 o
   1   6   8     1056.35     1209.25     16.61 o
   2   6   8      456.99      492.68      8.26 o
   3   6   8      242.52      212.12      5.16 o
   4   6   8      274.53      308.24      7.31 o
   5   6   8      173.66      173.06      5.44 o
   6   6   8       31.52       38.50      3.59 o
   7   6   8      227.17      251.45      7.44 o
   8   6   8        3.51        4.26      3.98 o
   9   6   8       40.23       44.18      7.13 o
  10   6   8        4.03       10.33      5.73 o
  11   6   8        2.95        9.38      8.38 o
  12   6   8       22.58       16.06      8.12 o
  13   6   8        6.05       11.72     14.74 o
 -10   7   8        1.90        6.79      9.51 o
  -9   7   8        1.36       -6.60      8.12 o
  -8   7   8        3.70        6.05      7.68 o
  -7   7   8       32.69       44.72     10.92 o
  -6   7   8       31.42       32.62      8.64 o
  -5   7   8       79.04       72.14      6.99 o
  -4   7   8       11.43        2.26      3.39 o
  -3   7   8      132.98      113.75      5.56 o
  -2   7   8      138.03      141.77      4.66 o
  -1   7   8      235.74      241.20      5.52 o
   0   7   8      107.65      118.66      3.95 o
   1   7   8       24.59       20.79      2.22 o
   2   7   8       79.08       88.61      2.85 o
   3   7   8       88.34       86.37      3.35 o
   4   7   8       40.40       48.52      3.06 o
   5   7   8      201.08      186.34      5.60 o
   6   7   8       39.53       39.52      4.47 o
   7   7   8        2.63        9.51      3.87 o
   8   7   8        0.20       -0.89      4.36 o
   9   7   8      156.59      158.53     10.24 o
  10   7   8       13.52        5.32      8.72 o
  11   7   8        0.01        2.08      7.94 o
  12   7   8        0.84       -4.84      7.82 o
  13   7   8        1.53        5.21     14.70 o
 -10   8   8       13.01       16.34     10.33 o
  -9   8   8        1.29        0.32      8.07 o
  -8   8   8        1.65       13.89      8.09 o
  -7   8   8       37.64       32.90      8.73 o
  -6   8   8      155.38      136.72      9.17 o
  -5   8   8       64.63       50.80      6.46 o
  -4   8   8       50.68       48.53      4.89 o
  -3   8   8        1.44        4.11      2.86 o
  -2   8   8        3.61        3.52      2.31 o
  -1   8   8       25.13       29.19      2.78 o
   0   8   8      159.10      152.46      4.84 o
   1   8   8       25.27       34.34      3.30 o
   2   8   8      125.19      123.95      3.64 o
   3   8   8       15.98       19.13      2.44 o
   4   8   8      210.36      206.52      5.33 o
   5   8   8       22.04       24.11      3.42 o
   6   8   8       55.33       57.86      4.36 o
   7   8   8       22.20       23.26      4.99 o
   8   8   8        0.01       -4.29      4.29 o
   9   8   8        3.85       -1.12      5.82 o
  10   8   8        2.91       -4.00      6.11 o
  11   8   8        1.38        8.49      9.89 o
  12   8   8        1.65       -7.73      7.73 o
  13   8   8        0.15        0.42     14.59 o
 -10   9   8        0.69       -5.82     17.80 o
  -9   9   8       13.65       18.49      9.71 o
  -8   9   8       27.86       14.34      8.92 o
  -7   9   8       32.10       42.52      8.84 o
  -6   9   8        0.16        1.47      5.58 o
  -5   9   8        3.30       -0.92      5.06 o
  -4   9   8      614.80      627.97     15.34 o
  -3   9   8        1.56        1.57      3.46 o
  -2   9   8       20.09       24.31      3.17 o
  -1   9   8      123.61      122.81      4.35 o
   0   9   8       27.02       23.94      2.47 o
   1   9   8        0.11        3.29      2.56 o
   2   9   8       41.13       39.71      2.62 o
   3   9   8       16.00       15.71      3.46 o
   4   9   8       47.27       58.73      4.22 o
   5   9   8      558.86      544.37     14.02 o
   6   9   8       47.74       48.52      5.34 o
   7   9   8        0.85        2.64      4.31 o
   8   9   8        0.22       -0.30      4.78 o
   9   9   8       14.42       15.22      6.66 o
  10   9   8        0.18       -3.46      6.44 o
  11   9   8        0.72       -6.02     17.33 o
  12   9   8        2.62        3.37      9.46 o
  -9  10   8       21.68       21.48     10.36 o
  -8  10   8        0.88       -2.55      8.01 o
  -7  10   8        7.17        1.88      7.15 o
  -6  10   8      121.13      140.47      9.63 o
  -5  10   8       45.50       41.87      6.45 o
  -4  10   8      131.09      141.84      8.36 o
  -3  10   8       29.87       25.66      4.40 o
  -2  10   8      188.00      170.99     10.78 o
  -1  10   8       14.70       19.44      2.76 o
   0  10   8       40.62       35.06      3.60 o
   1  10   8       45.54       45.88      3.64 o
   2  10   8       89.62       92.80      4.19 o
   3  10   8       87.46       77.18      3.46 o
   4  10   8        0.58       -1.05      2.79 o
   5  10   8        0.02       -0.59      3.41 o
   6  10   8      175.29      166.99     10.19 o
   7  10   8        0.96        0.77      4.53 o
   8  10   8       29.00       24.06      7.05 o
   9  10   8        7.79        4.38      6.27 o
  10  10   8        8.84       -1.37      6.85 o
  11  10   8        1.58        1.11     10.45 o
  12  10   8        0.09       11.35      9.82 o
  -8  11   8       30.23       33.20     10.04 o
  -7  11   8        1.72       -7.28      7.28 o
  -6  11   8       16.45       14.70      6.39 o
  -5  11   8      200.61      209.21     10.40 o
  -4  11   8       24.57       25.20      5.49 o
  -3  11   8        0.26        2.13      3.59 o
  -2  11   8      222.81      217.33      6.99 o
  -1  11   8       59.14       54.40      3.77 o
   0  11   8        2.74        9.53      3.53 o
   1  11   8       71.92       74.08      3.97 o
   2  11   8        0.04       -2.21      2.21 o
   3  11   8      343.28      330.58     10.74 o
   4  11   8     1276.02     1204.91     20.31 o
   5  11   8       10.15       18.51      3.88 o
   6  11   8      229.49      222.93      9.08 o
   7  11   8       13.80       14.19      5.12 o
   8  11   8      114.63      106.56      8.00 o
   9  11   8        6.30        4.84      6.66 o
  10  11   8       11.23        3.01      8.20 o
  11  11   8        5.45        6.62      9.17 o
  -7  12   8       12.86       21.70     10.08 o
  -6  12   8        4.06        2.67      8.02 o
  -5  12   8       35.74       40.08      7.41 o
  -4  12   8      155.35      134.50      8.14 o
  -3  12   8       30.52       25.70      4.62 o
  -2  12   8        3.18       -0.75      3.09 o
  -1  12   8       69.30       60.70      3.79 o
   0  12   8       19.80       23.06      4.91 o
   1  12   8       21.63       20.80      4.59 o
   2  12   8       32.43       28.93      3.85 o
   3  12   8        3.83       -2.93      2.93 o
   4  12   8      116.68      119.98      5.14 o
   5  12   8       15.71       10.25      3.81 o
   6  12   8      116.63      113.43      8.15 o
   7  12   8       97.94      118.17      7.86 o
   8  12   8        0.58        0.55      5.32 o
   9  12   8        1.26        3.49      6.78 o
  10  12   8        0.11        0.22      8.47 o
  -6  13   8       18.56       14.97     12.31 o
  -5  13   8        1.72        2.02      6.69 o
  -4  13   8       14.07       10.81      5.66 o
  -3  13   8       56.33       60.73      6.27 o
  -2  13   8        1.52        1.46      3.35 o
  -1  13   8       43.96       31.31      3.32 o
   0  13   8       54.58       53.28      6.06 o
   1  13   8        1.77       -4.63     12.56 o
   2  13   8       33.95       33.60     14.67 o
   3  13   8       11.61        5.09      3.77 o
   4  13   8        2.14        0.99      2.95 o
   5  13   8        2.97       -2.83      3.82 o
   6  13   8      107.66      122.67      8.15 o
   7  13   8       12.10       10.52      5.35 o
   8  13   8        3.78        5.30      6.54 o
   9  13   8        0.19        9.34     11.46 o
  -5  14   8        5.43       -5.26      6.99 o
  -4  14   8        9.38        8.33      6.62 o
  -3  14   8        4.99        0.98      4.89 o
  -2  14   8       38.03       38.10      4.73 o
  -1  14   8        1.45        0.46      5.65 o
   0  14   8       44.80       47.91     19.62 o
   1  14   8       20.10       24.20     17.14 o
   2  14   8        5.24       10.57     16.11 o
   3  14   8       66.56       53.00      7.32 o
   4  14   8        0.16       -0.57      2.93 o
   5  14   8        4.22        4.34      4.06 o
   6  14   8        0.01        0.64      4.48 o
   7  14   8        1.21        1.73      5.67 o
   8  14   8       17.79       26.93      7.65 o
  -4  15   8        0.14        0.11      5.38 o
  -3  15   8        1.17       -1.96      6.00 o
  -2  15   8        0.35       -1.00      5.11 o
  -1  15   8        7.67        3.59      5.58 o
   0  15   8       14.04       24.24     19.00 o
   1  15   8       63.95       31.02     19.12 o
   2  15   8        2.67       -4.42     14.17 o
   3  15   8       16.33       14.31      6.00 o
   4  15   8        3.70        0.58      9.55 o
   5  15   8        3.25       -0.96      7.30 o
   6  15   8        1.56        0.33      6.44 o
   7  15   8        2.58       -5.28      7.95 o
  -1  16   8        2.84        6.32      5.78 o
   1  16   8        6.14      -14.87     14.87 o
   2  16   8        1.57       -0.04     16.93 o
   3  16   8        0.03        2.96      4.53 o
   4  16   8        1.75       -2.93      3.95 o
  -2 -12   9        9.09       14.53      9.01 o
  -1 -12   9        0.22       -5.92      7.55 o
   0 -12   9        5.52        3.26      7.91 o
   1 -12   9        3.12        5.36      7.45 o
   2 -12   9       10.19       16.88      8.55 o
   3 -12   9        0.14       -1.72      7.55 o
   4 -12   9       11.19       12.05      8.91 o
   5 -12   9        1.58        4.64      8.65 o
  -4 -11   9        1.00       11.05      8.91 o
  -3 -11   9       15.17       22.85      9.14 o
  -2 -11   9       27.20       29.18      8.68 o
  -1 -11   9       24.35       16.61      8.25 o
   0 -11   9        0.09        1.01      7.14 o
   1 -11   9        0.23        5.26      6.96 o
   2 -11   9        0.09        5.33      8.15 o
   3 -11   9        3.66        8.38      7.54 o
   4 -11   9        5.23        4.81      7.66 o
   5 -11   9        0.13       -7.16      7.36 o
   6 -11   9        1.39       -7.21      7.21 o
   7 -11   9        6.56       14.41      9.97 o
  -5 -10   9        0.07       14.05     11.60 o
  -4 -10   9       16.81       19.60      9.20 o
  -3 -10   9       12.18       10.10      8.29 o
  -2 -10   9        6.44       11.38      7.62 o
  -1 -10   9        0.53        0.16      9.19 o
   0 -10   9       14.71       10.92      7.28 o
   1 -10   9        0.51       -3.49      6.58 o
   2 -10   9        0.01       -3.71      8.77 o
   3 -10   9        6.96        9.71      8.41 o
   4 -10   9        0.14       -4.61      6.58 o
   5 -10   9        1.20        1.93      8.55 o
   6 -10   9        0.36        5.71      8.18 o
   7 -10   9        7.71       19.07      8.30 o
   8 -10   9        1.29       -0.21      9.67 o
  -7  -9   9        3.78        3.07     12.16 o
  -6  -9   9        0.51       -1.22     19.04 o
  -5  -9   9        1.37       -9.88     15.24 o
  -4  -9   9       15.47       11.70      8.41 o
  -3  -9   9        0.04       -9.86      9.86 o
  -2  -9   9        0.09       -3.85      6.43 o
  -1  -9   9       47.55       57.29      8.70 o
   0  -9   9       22.27       18.59      5.96 o
   1  -9   9       12.54       11.42      5.38 o
   2  -9   9        5.24        6.44      5.80 o
   3  -9   9        2.13        2.71      5.47 o
   4  -9   9        6.06        6.15      8.01 o
   5  -9   9       49.37       49.10      9.69 o
   6  -9   9        8.81       16.91      7.00 o
   7  -9   9       34.10       35.27      8.45 o
   8  -9   9        0.03       -1.65      9.03 o
   9  -9   9        1.03        4.09      9.83 o
  -7  -8   9       14.70       25.47     13.42 o
  -6  -8   9        0.01      -11.98     11.98 o
  -5  -8   9       27.48       20.52     11.20 o
  -4  -8   9        2.17        4.19      8.16 o
  -3  -8   9       11.92       19.38      7.67 o
  -2  -8   9       34.23       27.87      7.70 o
  -1  -8   9       37.31       49.65      8.15 o
   0  -8   9       83.37       84.22      7.70 o
   1  -8   9        0.00        0.89      4.95 o
   2  -8   9       26.72       22.30      5.81 o
   3  -8   9       62.44       50.54      6.68 o
   4  -8   9      114.31      110.69     10.21 o
   5  -8   9        0.25        3.21      5.95 o
   6  -8   9       26.66       18.08      7.23 o
   7  -8   9       13.02       14.64      8.76 o
   8  -8   9        2.96       14.58      9.39 o
   9  -8   9        7.22       13.65     10.17 o
  10  -8   9        7.42        5.58      9.73 o
  -8  -7   9        1.66       15.04     14.33 o
  -7  -7   9        0.39       -1.74     17.10 o
  -6  -7   9       38.85       32.01     12.14 o
  -5  -7   9       19.89       30.94      9.09 o
  -4  -7   9       36.73       43.30      9.01 o
  -3  -7   9      152.20      167.77     19.47 o
  -2  -7   9        1.47       -1.04      7.78 o
  -1  -7   9       92.31      104.63      9.58 o
   0  -7   9      101.50      120.53      8.28 o
   1  -7   9        9.13       10.40      5.11 o
   2  -7   9        0.04       -4.63      4.63 o
   3  -7   9        0.32       -5.95      6.30 o
   4  -7   9        5.58        4.25      5.51 o
   5  -7   9        1.80        1.61      5.11 o
   6  -7   9       12.82       15.74      6.71 o
   7  -7   9        1.42       -5.54      5.54 o
   8  -7   9        0.09       11.34      7.17 o
   9  -7   9        0.21       -2.13      8.27 o
  10  -7   9        2.52        9.45     15.00 o
  11  -7   9        4.96       15.84     10.89 o
  -9  -6   9        9.64       12.02     20.36 o
  -8  -6   9        1.12       -4.05     12.08 o
  -7  -6   9       70.54       80.38     15.15 o
  -6  -6   9        3.02       21.34     13.79 o
  -5  -6   9      119.01      129.14     20.15 o
  -4  -6   9       40.28       47.13     10.95 o
  -3  -6   9       42.60       45.37      7.94 o
  -2  -6   9       63.48       74.04      7.37 o
  -1  -6   9       28.25       27.83      5.60 o
   0  -6   9       56.98       59.81      5.67 o
   1  -6   9       15.97        7.71      4.35 o
   2  -6   9       82.95       85.82      6.79 o
   3  -6   9        9.11       13.31      4.46 o
   4  -6   9      517.82      477.37     14.07 o
   5  -6   9      168.32      163.68      8.93 o
   6  -6   9      146.86      152.83      8.90 o
   7  -6   9        1.42        7.26      6.50 o
   8  -6   9      100.76      103.34     10.21 o
   9  -6   9       19.06        6.51      8.32 o
  10  -6   9       17.21       13.67     12.48 o
  11  -6   9       41.26       65.26     12.66 o
  12  -6   9        0.76      -22.43     22.59 o
  -9  -5   9        3.27       -0.29     18.67 o
  -8  -5   9       79.06       60.83     15.35 o
  -7  -5   9        3.49       -4.26      9.92 o
  -6  -5   9      127.12      146.92     16.77 o
  -5  -5   9       63.17       88.09      9.00 o
  -4  -5   9       54.92       48.46      6.91 o
  -3  -5   9        6.16       11.41      5.38 o
  -2  -5   9        6.95        7.47      4.89 o
  -1  -5   9      349.38      355.72     12.75 o
   0  -5   9        3.57        1.51      3.43 o
   1  -5   9        0.05        0.14      3.45 o
   2  -5   9      131.36      123.12      5.91 o
   3  -5   9       45.44       49.27      4.43 o
   4  -5   9      467.75      458.59     12.21 o
   5  -5   9       14.31       12.47      5.74 o
   6  -5   9       29.70       28.20      5.15 o
   7  -5   9        5.55        5.73      5.48 o
   8  -5   9      164.11      171.02     11.50 o
   9  -5   9       73.51       79.23     11.56 o
  10  -5   9       36.06       26.83     14.33 o
  11  -5   9       22.11       47.24     11.62 o
  12  -5   9       12.53        3.13     24.66 o
 -10  -4   9        3.38       12.76     19.25 o
  -9  -4   9        8.93       15.86     20.53 o
  -8  -4   9        0.37       21.43     12.75 o
  -7  -4   9      119.43      168.19     18.16 o
  -6  -4   9      233.59      239.56     30.24 o
  -5  -4   9       39.39       56.65      9.15 o
  -4  -4   9       28.76       34.02      6.38 o
  -3  -4   9       46.09       59.46      6.94 o
  -2  -4   9        7.84        3.48      3.43 o
  -1  -4   9       66.01       66.57      4.93 o
   0  -4   9       93.27      113.59      8.96 o
   1  -4   9      154.75      166.36      8.03 o
   2  -4   9      266.38      295.56      8.08 o
   3  -4   9        4.35        1.33      2.99 o
   4  -4   9       18.51       18.35      3.44 o
   5  -4   9      162.17      168.65      7.57 o
   6  -4   9        6.72        2.34      4.23 o
   7  -4   9        0.87        1.17      5.04 o
   8  -4   9       18.95       18.36      6.35 o
   9  -4   9        2.33        3.34      6.91 o
  10  -4   9        1.53       -8.14     13.17 o
  11  -4   9       76.69       72.33     12.34 o
  12  -4   9        0.48      -12.43     12.43 o
  13  -4   9        6.67       15.28     25.28 o
 -10  -3   9        1.61      -13.79     19.95 o
  -9  -3   9        8.25       -4.17     17.92 o
  -8  -3   9        7.41       11.21     14.68 o
  -7  -3   9      128.14      130.78     12.86 o
  -6  -3   9        4.83        9.42      7.62 o
  -5  -3   9       28.58       34.02      6.57 o
  -4  -3   9       31.99       36.04      6.86 o
  -3  -3   9      181.90      180.06      8.93 o
  -2  -3   9       58.53       51.07      4.28 o
  -1  -3   9       85.89       95.45      4.95 o
   0  -3   9     1385.43     1475.82     21.56 o
   1  -3   9      468.49      499.12      9.76 o
   2  -3   9       41.74       38.92      3.31 o
   3  -3   9        1.83        1.52      2.61 o
   4  -3   9      176.04      170.53      5.58 o
   5  -3   9        0.15       -1.38      2.79 o
   6  -3   9       24.06       22.66      4.84 o
   7  -3   9       86.71       93.87      6.92 o
   8  -3   9       61.02       58.54      7.13 o
   9  -3   9       23.01        0.11      7.78 o
  10  -3   9        1.52       -6.85      6.85 o
  11  -3   9       35.51       49.84     11.95 o
  12  -3   9        1.57      -11.85     11.85 o
  13  -3   9        5.34        7.89     14.21 o
 -10  -2   9        0.14       -6.15     19.91 o
  -9  -2   9        0.23       -0.31     11.44 o
  -8  -2   9       12.11       26.58     11.88 o
  -7  -2   9       44.99       54.45      9.99 o
  -6  -2   9      287.68      295.66     16.35 o
  -5  -2   9        0.34        1.39      4.50 o
  -4  -2   9        0.28       -0.16      3.83 o
  -3  -2   9       37.02       43.02      4.53 o
  -2  -2   9      401.51      421.04      9.86 o
  -1  -2   9      113.90      114.78      5.19 o
   0  -2   9        3.29        1.63      2.40 o
   1  -2   9      230.06      231.58      8.27 o
   2  -2   9       17.72       12.11      2.51 o
   3  -2   9      346.38      339.93     10.56 o
   4  -2   9       87.97       90.78      4.39 o
   5  -2   9      264.78      262.24      6.90 o
   6  -2   9       18.68       17.64      3.43 o
   7  -2   9        0.01       -2.37      2.91 o
   8  -2   9      426.24      446.86     17.70 o
   9  -2   9       29.07       38.17      8.95 o
  10  -2   9       10.75       -2.33      7.77 o
  11  -2   9       18.24       12.43      9.51 o
  12  -2   9        1.35       10.04     12.54 o
  13  -2   9        1.92        6.79     12.87 o
 -11  -1   9       11.84       22.05     23.38 o
 -10  -1   9        0.92        7.16     13.29 o
  -9  -1   9       17.22       17.53     12.29 o
  -8  -1   9        9.31        4.95     10.95 o
  -7  -1   9       84.60       90.82     11.82 o
  -6  -1   9        0.53        1.80      5.52 o
  -5  -1   9        6.90        6.40      4.55 o
  -4  -1   9        8.07       11.01      4.27 o
  -3  -1   9        5.65        3.89      3.07 o
  -2  -1   9     1063.24     1057.51     20.76 o
  -1  -1   9       51.96       54.90      4.12 o
   0  -1   9       28.43       21.98      2.56 o
   1  -1   9       91.36       88.49      4.02 o
   2  -1   9      568.55      536.70      9.40 o
   3  -1   9      486.58      517.26      9.86 o
   4  -1   9        1.62        3.84      2.31 o
   5  -1   9        0.06       -2.37      2.37 o
   6  -1   9      115.37      109.54      5.29 o
   7  -1   9       77.60       74.31      4.91 o
   8  -1   9      220.04      196.79      8.92 o
   9  -1   9       50.93       62.50      8.51 o
  10  -1   9       12.40       15.19      7.41 o
  11  -1   9        5.19       13.22     11.81 o
  12  -1   9        0.32        6.96     10.20 o
  13  -1   9        0.42      -10.84     12.31 o
 -11   0   9        5.26        5.00     15.21 o
 -10   0   9        1.98      -15.69     15.69 o
  -9   0   9        0.05       -0.63     14.60 o
  -8   0   9        3.12        0.48     10.05 o
  -7   0   9      196.76      219.93     19.30 o
  -6   0   9      203.04      192.33     14.54 o
  -5   0   9      534.04      555.08     13.83 o
  -4   0   9       12.38       11.87      3.16 o
  -3   0   9      279.82      312.64     11.40 o
  -2   0   9      111.55       93.62      4.74 o
  -1   0   9        2.02       -2.29      2.29 o
   0   0   9       40.29       42.70      3.43 o
   1   0   9      180.27      190.89      6.45 o
   2   0   9      114.99      109.99      4.04 o
   3   0   9      290.28      300.76      7.01 o
   4   0   9      392.31      394.86      7.91 o
   5   0   9        8.51        7.68      2.70 o
   6   0   9       35.56       45.53      3.77 o
   7   0   9       12.69       13.20      3.92 o
   8   0   9        0.11       -2.00      3.73 o
   9   0   9       79.00       89.23      8.58 o
  10   0   9       47.50       35.29      8.11 o
  11   0   9        0.22        8.88      9.18 o
  12   0   9        4.03        6.49     10.07 o
  13   0   9        1.12        0.56     10.61 o
  14   0   9        0.86       -4.83     20.94 o
 -11   1   9        1.11      -14.54     17.92 o
 -10   1   9        1.18       -4.11     14.64 o
  -9   1   9        8.87       12.78     12.17 o
  -8   1   9       80.28      103.18     15.67 o
  -7   1   9        3.55       -9.54      9.54 o
  -6   1   9      126.23      131.07     13.09 o
  -5   1   9      211.20      217.08     11.43 o
  -4   1   9      210.91      212.19      7.92 o
  -3   1   9      145.52      146.75      8.45 o
  -2   1   9      357.17      385.97      9.79 o
  -1   1   9      131.37      131.77      5.78 o
   0   1   9        4.42        2.85      2.29 o
   1   1   9      135.42      128.53      4.28 o
   2   1   9     4587.76     4628.45     51.63 o
   3   1   9        0.88        0.85      2.17 o
   4   1   9        4.71        5.92      2.31 o
   5   1   9       30.17       24.96      2.96 o
   6   1   9       53.16       51.32      3.63 o
   7   1   9        8.81        5.50      4.52 o
   8   1   9      175.52      157.52      6.27 o
   9   1   9      120.20      120.11      8.83 o
  10   1   9        2.31        4.02      6.85 o
  11   1   9       59.41       82.34     13.13 o
  12   1   9        5.11       18.90     10.49 o
  13   1   9        4.69        9.47     12.37 o
  14   1   9        0.45        1.32     11.90 o
 -11   2   9       18.81       12.18     18.87 o
 -10   2   9        2.69       11.52     18.01 o
  -9   2   9       91.31      119.31     19.18 o
  -8   2   9        4.00        0.08      7.50 o
  -7   2   9       31.16       48.97     12.06 o
  -6   2   9        0.12       -3.09      7.01 o
  -5   2   9        0.51        0.04      3.68 o
  -4   2   9      147.55      150.44      5.76 o
  -3   2   9       80.75       81.47      5.05 o
  -2   2   9      137.97      123.43      4.91 o
  -1   2   9      322.77      325.52      8.77 o
   0   2   9      949.23     1059.65     17.73 o
   1   2   9       57.51       61.58      4.01 o
   2   2   9     3206.73     3378.06     43.43 o
   3   2   9      264.12      260.04      5.67 o
   4   2   9      355.03      365.21      9.25 o
   5   2   9       85.79       95.33      4.15 o
   6   2   9       73.34       69.03      3.96 o
   7   2   9        1.13       -2.89      2.89 o
   8   2   9       23.82       20.33      3.97 o
   9   2   9        0.65       -2.25      5.61 o
  10   2   9      310.60      315.96     17.54 o
  11   2   9       10.25        7.40      8.64 o
  12   2   9        0.26       -4.23      9.37 o
  13   2   9        6.14       19.32     11.28 o
  14   2   9        9.23      -14.34     14.34 o
 -11   3   9        0.14      -15.05     18.85 o
 -10   3   9       32.04       19.60     13.30 o
  -9   3   9       35.07       10.08     16.27 o
  -8   3   9       14.45       20.04      8.71 o
  -7   3   9        6.95        5.33      7.41 o
  -6   3   9        1.68        3.12      6.36 o
  -5   3   9      654.32      658.79     16.41 o
  -4   3   9       26.95       21.47      2.99 o
  -3   3   9       24.91       22.99      2.82 o
  -2   3   9      361.34      367.16      7.75 o
  -1   3   9      597.70      572.14     10.23 o
   0   3   9     1254.62     1426.80     18.86 o
   1   3   9     1411.87     1507.58     18.49 o
   2   3   9      486.87      483.80      7.29 o
   3   3   9      942.69      961.46     14.64 o
   4   3   9       75.94       73.12      3.30 o
   5   3   9      184.67      172.03      5.52 o
   6   3   9      191.32      212.19      6.54 o
   7   3   9        7.66        5.06      3.08 o
   8   3   9      654.92      688.46     15.92 o
   9   3   9        4.65       -4.88      4.88 o
  10   3   9        4.94       19.43      7.44 o
  11   3   9       45.82       54.29      9.78 o
  12   3   9       22.87       10.66      7.54 o
  13   3   9        0.01        3.39     14.71 o
  14   3   9        0.00      -13.13     15.78 o
 -11   4   9       15.25       22.36     14.88 o
 -10   4   9        0.15       -1.08     11.23 o
  -9   4   9       11.38       15.10      9.13 o
  -8   4   9      140.13      141.73     13.28 o
  -7   4   9      116.21      115.67     11.32 o
  -6   4   9       29.48       29.33      7.49 o
  -5   4   9        1.30       -4.46      4.46 o
  -4   4   9        0.82       -2.73      2.73 o
  -3   4   9      135.08      139.00      5.33 o
  -2   4   9        2.42        0.06      2.27 o
  -1   4   9      714.31      734.97     11.94 o
   0   4   9       26.21       32.34      2.33 o
   1   4   9     1106.67     1269.41     16.75 o
   2   4   9       73.31       64.52      3.02 o
   3   4   9        6.62       11.27      2.09 o
   4   4   9       33.04       32.43      2.90 o
   5   4   9      101.96      109.49      4.05 o
   6   4   9        5.49        8.55      2.71 o
   7   4   9      153.38      163.21      6.16 o
   8   4   9       39.49       46.73      5.36 o
   9   4   9      190.32      204.72     10.42 o
  10   4   9      460.81      452.21     15.60 o
  11   4   9        1.77        0.96      5.89 o
  12   4   9        7.58       13.70      9.25 o
  13   4   9        3.27        9.25     15.61 o
  14   4   9        2.64       12.71     17.07 o
 -11   5   9        3.68       13.30     21.52 o
 -10   5   9        0.97        7.33     12.16 o
  -9   5   9        1.24       -2.38      7.96 o
  -8   5   9        0.19        5.79      7.62 o
  -7   5   9       18.17       17.73      7.72 o
  -6   5   9       71.60       81.43     11.90 o
  -5   5   9       49.31       52.84      6.01 o
  -4   5   9      468.07      519.68     11.40 o
  -3   5   9        9.79        4.59      2.68 o
  -2   5   9       57.38       59.73      3.73 o
  -1   5   9      220.34      200.09      5.58 o
   0   5   9      407.22      366.51      7.89 o
   1   5   9     1190.91     1243.01     17.58 o
   2   5   9        1.09       -1.89      1.97 o
   3   5   9      395.48      393.31      7.10 o
   4   5   9       91.15       83.57      3.83 o
   5   5   9      318.98      313.91      6.54 o
   6   5   9       54.29       61.50      3.54 o
   7   5   9       15.25       17.93      3.30 o
   8   5   9        7.33        4.23      3.67 o
   9   5   9        0.24        0.19      4.36 o
  10   5   9        0.78       -1.51      5.36 o
  11   5   9       61.64       53.65      8.99 o
  12   5   9        0.48       -3.58      8.16 o
  13   5   9        5.86       27.49     15.35 o
  14   5   9        7.52       -9.75     20.73 o
 -10   6   9        2.99       12.70     10.04 o
  -9   6   9        6.00        9.80      8.85 o
  -8   6   9       20.34       22.14      8.73 o
  -7   6   9       31.69       35.08     10.30 o
  -6   6   9       23.62       37.64      8.08 o
  -5   6   9       93.16       90.87      6.87 o
  -4   6   9       82.06       77.17      4.67 o
  -3   6   9      548.40      587.67     11.04 o
  -2   6   9       35.95       39.66      3.60 o
  -1   6   9        1.40        1.65      1.92 o
   0   6   9      368.85      379.14      7.96 o
   1   6   9     1184.80     1245.78     17.51 o
   2   6   9        0.10       -0.45      1.98 o
   3   6   9     1024.49     1013.18     14.82 o
   4   6   9      468.49      488.79      9.05 o
   5   6   9       43.75       46.68      3.36 o
   6   6   9      278.47      283.45      7.10 o
   7   6   9       43.27       55.97      6.38 o
   8   6   9        5.24       -2.45      3.66 o
   9   6   9       78.99       67.48      6.53 o
  10   6   9       39.62       30.16      6.74 o
  11   6   9       12.25       15.82      8.01 o
  12   6   9       10.62        4.97      8.99 o
  13   6   9        0.44       22.63     16.15 o
 -10   7   9       12.01       21.08     23.12 o
  -9   7   9        0.58        8.13      8.84 o
  -8   7   9        2.47        4.33      7.68 o
  -7   7   9       34.10       25.23      8.12 o
  -6   7   9       35.51       49.41      8.50 o
  -5   7   9       27.99       16.56      5.74 o
  -4   7   9      211.03      224.02      8.02 o
  -3   7   9       87.59       98.78      5.05 o
  -2   7   9       54.53       53.22      3.51 o
  -1   7   9      113.46      116.86      4.11 o
   0   7   9       83.85       93.29      3.94 o
   1   7   9     1297.83     1358.33     18.68 o
   2   7   9       96.74       86.76      3.41 o
   3   7   9        7.67        1.98      2.07 o
   4   7   9       75.10       77.31      3.68 o
   5   7   9      353.17      347.16      9.64 o
   6   7   9       74.92       97.75      5.69 o
   7   7   9       97.91       92.96      6.04 o
   8   7   9        3.92       -4.37      4.37 o
   9   7   9       94.27       95.58      8.52 o
  10   7   9        0.28       -3.12      5.32 o
  11   7   9        0.03       -5.70      6.46 o
  12   7   9        7.69       13.96      9.68 o
  13   7   9        1.79       -1.17     10.91 o
 -10   8   9        3.59        4.65     12.97 o
  -9   8   9        9.18        9.97      9.50 o
  -8   8   9        0.42        6.52      8.13 o
  -7   8   9        0.49       -7.51      7.51 o
  -6   8   9       49.78       51.81     10.00 o
  -5   8   9       26.44       25.96      6.40 o
  -4   8   9      140.62      122.17      7.12 o
  -3   8   9     1006.54      982.11     20.08 o
  -2   8   9        8.53       10.66      2.69 o
  -1   8   9       26.30       25.46      2.61 o
   0   8   9        0.00       -2.24      3.80 o
   1   8   9      267.76      291.17      6.93 o
   2   8   9       13.09       14.78      2.37 o
   3   8   9       21.22       23.46      2.24 o
   4   8   9       11.73       10.71      2.55 o
   5   8   9      534.70      534.48     10.19 o
   6   8   9       75.86       88.65      5.58 o
   7   8   9        0.03        1.06      4.27 o
   8   8   9        2.77       -2.40      4.60 o
   9   8   9        1.62        7.05      5.91 o
  10   8   9        1.97        4.19      6.30 o
  11   8   9        3.31       15.13      7.77 o
  12   8   9        1.82       20.52     11.57 o
  13   8   9        0.35       -3.90     11.30 o
  -9   9   9        2.21        2.13      9.78 o
  -8   9   9        2.37        6.90      8.29 o
  -7   9   9       11.32       17.07      8.06 o
  -6   9   9       27.79       31.82      8.11 o
  -5   9   9      366.67      370.53     14.41 o
  -4   9   9      102.46       90.78      6.86 o
  -3   9   9      295.40      299.91      9.00 o
  -2   9   9        0.23        2.04      3.31 o
  -1   9   9      116.28       96.55      4.30 o
   0   9   9      103.55      112.69      4.54 o
   1   9   9       37.38       35.63      2.96 o
   2   9   9        1.20       -0.71      2.07 o
   3   9   9        3.91       -0.94      2.27 o
   4   9   9      414.46      418.73      8.96 o
   5   9   9     2904.44     2835.58     43.30 o
   6   9   9        1.05       -1.91      3.63 o
   7   9   9        2.31        1.72      4.41 o
   8   9   9       59.52       53.19      8.32 o
   9   9   9        2.77        0.77      6.06 o
  10   9   9        7.75        4.48      6.76 o
  11   9   9        5.62        6.07      8.54 o
  12   9   9        2.69        0.00      8.56 o
  -9  10   9        1.12        0.89     27.65 o
  -8  10   9        0.24       12.87      9.25 o
  -7  10   9        5.97       12.50      8.17 o
  -6  10   9       65.56       84.86     13.95 o
  -5  10   9      217.18      220.34     10.71 o
  -4  10   9      219.27      224.23     10.38 o
  -3  10   9       48.64       62.37      6.60 o
  -2  10   9      291.91      302.94      8.48 o
  -1  10   9      712.05      723.23     14.92 o
   0  10   9      129.06      115.68      4.52 o
   1  10   9       75.80       76.76      3.55 o
   2  10   9       71.56       70.70      3.31 o
   3  10   9      293.16      278.99      6.74 o
   4  10   9      504.69      490.39     11.31 o
   5  10   9       48.51       48.32      4.56 o
   6  10   9      955.38      927.39     20.08 o
   7  10   9       53.41       52.28      6.07 o
   8  10   9        2.16       -2.98      4.98 o
   9  10   9        0.43       -6.54      6.54 o
  10  10   9       38.83       41.09      8.47 o
  11  10   9       21.50       42.41     13.12 o
  12  10   9        0.08       16.01     10.02 o
  -8  11   9       43.68       41.00     12.14 o
  -7  11   9        9.35        8.60     30.38 o
  -6  11   9       36.10       55.00      9.54 o
  -5  11   9      136.79      128.57      8.94 o
  -4  11   9       54.73       62.48      6.57 o
  -3  11   9        1.23        0.38      4.95 o
  -2  11   9      296.74      265.32     11.17 o
  -1  11   9        0.56        0.30      3.57 o
   0  11   9      124.06      107.93      4.65 o
   1  11   9        0.02       -2.06      2.06 o
   2  11   9        1.13        1.15      2.05 o
   3  11   9        3.21       -2.75      2.75 o
   4  11   9      498.17      505.40     12.32 o
   5  11   9        9.28       19.35      4.00 o
   6  11   9        2.43        3.22      4.49 o
   7  11   9        1.28       -4.40      4.40 o
   8  11   9        1.07       -3.45      5.12 o
   9  11   9       39.95       40.37      7.96 o
  10  11   9        0.23       -5.26      6.83 o
  11  11   9        1.09       -0.96     10.74 o
  -7  12   9       34.97       32.75     10.76 o
  -6  12   9        0.22       10.50     10.80 o
  -5  12   9        2.47        9.84      6.06 o
  -4  12   9       53.44       53.23      7.04 o
  -3  12   9       43.79       46.45      5.71 o
  -2  12   9        7.61        8.76      3.72 o
  -1  12   9       20.20       16.97      3.45 o
   0  12   9      130.89      135.36      6.75 o
   1  12   9        1.16       -2.76      2.76 o
   2  12   9        2.26       -1.82      2.91 o
   3  12   9       41.79       44.37      3.43 o
   4  12   9        6.98        7.64      3.22 o
   5  12   9      412.60      429.47     10.64 o
   6  12   9      116.82      114.65      6.96 o
   7  12   9       11.14       15.01      5.57 o
   8  12   9        0.29        3.15      5.40 o
   9  12   9        8.15       13.78      7.71 o
  10  12   9        3.50        5.23      7.55 o
  -6  13   9        0.85        8.28      8.89 o
  -5  13   9        4.01        4.24      6.20 o
  -4  13   9        0.15       -0.80      5.37 o
  -3  13   9        2.44       -0.15      4.80 o
  -2  13   9       12.70       14.85      3.87 o
  -1  13   9      124.07      129.77      5.53 o
   0  13   9       13.45        9.70      5.07 o
   1  13   9        9.74        4.89      3.45 o
   2  13   9       14.01       13.09      5.02 o
   3  13   9       17.31       11.45      2.75 o
   4  13   9        7.86        5.30      3.20 o
   5  13   9        8.56        2.12      3.93 o
   6  13   9        0.51       -4.92      4.92 o
   7  13   9       12.77       15.93      5.42 o
   8  13   9       10.19        7.75      8.64 o
   9  13   9       19.04       35.83      8.53 o
  -5  14   9        0.99       -2.55      6.14 o
  -4  14   9        1.11        2.71      5.66 o
  -3  14   9        4.27        4.56      5.02 o
  -2  14   9       15.70       19.32      4.86 o
  -1  14   9        1.76       -1.65      5.64 o
   0  14   9        2.32       13.63      5.43 o
   1  14   9        1.16       -3.15      3.18 o
   2  14   9       15.04        6.61      5.09 o
   3  14   9        5.50        3.77      2.94 o
   4  14   9       17.92       21.75      3.54 o
   5  14   9        0.28        4.49      4.02 o
   6  14   9       10.12        4.16      4.60 o
   7  14   9       14.09       11.43      5.52 o
   8  14   9       21.39        9.87      7.20 o
  -4  15   9        9.44       15.40     11.27 o
  -3  15   9        0.06        2.74      6.34 o
  -2  15   9        5.54        1.79      5.49 o
  -1  15   9       19.12       25.27      4.30 o
   0  15   9       29.53       26.33      6.05 o
   1  15   9        1.81       10.78     15.24 o
   2  15   9       37.38       30.35      5.40 o
   3  15   9        3.31        0.67      3.99 o
   4  15   9       10.92        6.04      4.11 o
   5  15   9        0.15       -4.93      6.30 o
   6  15   9        0.09        6.12      4.89 o
   7  15   9        1.86        2.54      5.42 o
  -1  16   9        9.72       10.00      7.93 o
   0  16   9        0.88        2.19     17.14 o
   1  16   9        1.87      -13.17     15.40 o
   2  16   9        2.28      -16.69     16.69 o
   3  16   9        3.02        1.54      5.09 o
   4  16   9        3.61        3.68      4.11 o
   5  16   9        3.36        1.22      9.05 o
   0 -12  10        2.40        1.05      8.15 o
   1 -12  10        3.90        1.65      8.49 o
   2 -12  10        0.22       -8.30      9.64 o
   3 -12  10       25.73       26.32      9.54 o
  -3 -11  10        0.55       -6.87      8.00 o
  -2 -11  10        7.56        5.74      8.70 o
  -1 -11  10       22.03       12.87      8.24 o
   0 -11  10        0.18        0.17      7.71 o
   1 -11  10        6.42       -5.40      7.04 o
   2 -11  10        0.07       -4.00      8.19 o
   3 -11  10        0.19        4.91      7.78 o
   4 -11  10        0.03       -2.57      7.65 o
   5 -11  10        4.85       15.18      8.67 o
   6 -11  10        1.29        0.10      7.54 o
  -5 -10  10        4.12      -10.42     10.42 o
  -4 -10  10       15.39       13.95     11.81 o
  -3 -10  10       19.04       33.74      9.61 o
  -2 -10  10       18.28       25.37      8.72 o
  -1 -10  10        2.29        8.38      7.43 o
   0 -10  10        0.02       -2.32      6.90 o
   1 -10  10        1.37       -6.31      6.60 o
   2 -10  10        2.26        0.61      6.93 o
   3 -10  10        0.03       -8.33      8.33 o
   4 -10  10        9.06        7.56     10.35 o
   5 -10  10       17.99       14.28      7.69 o
   6 -10  10        6.09       -2.33      7.38 o
   7 -10  10        1.01      -10.44     10.44 o
   8 -10  10        1.38       -8.26      9.16 o
  -6  -9  10        0.65        7.73     12.92 o
  -5  -9  10       11.41       15.76     12.45 o
  -4  -9  10        1.75        1.21     10.74 o
  -3  -9  10       42.09       34.33      9.24 o
  -2  -9  10      200.67      240.78     15.17 o
  -1  -9  10       34.20       34.01      8.68 o
   0  -9  10        0.99       -6.22      6.47 o
   1  -9  10       31.17       20.09      7.49 o
   2  -9  10        0.25        7.88      7.04 o
   3  -9  10        7.28        6.47      6.94 o
   4  -9  10       11.36        9.24      7.30 o
   5  -9  10       17.06       13.57      7.29 o
   6  -9  10        0.51        7.51      8.28 o
   7  -9  10        0.38        1.50      7.63 o
   8  -9  10        6.04        0.34      9.23 o
   9  -9  10        0.25       -6.17     10.09 o
  -7  -8  10        5.69        5.88     14.95 o
  -6  -8  10        0.36       -7.87     14.64 o
  -5  -8  10        5.12       -4.57     10.25 o
  -4  -8  10       39.94       43.03     10.07 o
  -3  -8  10       58.67       66.22     10.08 o
  -2  -8  10       13.11       14.81      7.84 o
  -1  -8  10      136.97      138.12     11.28 o
   0  -8  10       16.99       28.79      8.15 o
   1  -8  10        7.94       10.50      5.86 o
   2  -8  10       17.91       16.11      5.91 o
   3  -8  10        0.05       -4.92      4.92 o
   4  -8  10       50.78       51.29      7.81 o
   5  -8  10       56.97       58.38     10.02 o
   6  -8  10      129.79      123.62     10.61 o
   7  -8  10       49.01       55.43      9.13 o
   8  -8  10        1.35        3.12      8.99 o
   9  -8  10        7.91        6.78      9.45 o
  10  -8  10        5.04        9.04     11.03 o
  -8  -7  10        0.57        1.65     13.12 o
  -7  -7  10        3.41       14.52     12.51 o
  -6  -7  10       12.01       24.94     14.10 o
  -5  -7  10      108.76       92.00     19.47 o
  -4  -7  10       48.73       42.22      9.25 o
  -3  -7  10      158.63      154.39     12.88 o
  -2  -7  10        1.34        7.53     13.31 o
  -1  -7  10        4.68       -2.66      6.25 o
   0  -7  10       63.44       62.38      7.33 o
   1  -7  10        3.49       -0.85      5.12 o
   2  -7  10       47.25       59.53      7.25 o
   3  -7  10      450.51      452.86     15.28 o
   4  -7  10      103.21       87.73      7.76 o
   5  -7  10       71.46       84.14     10.53 o
   6  -7  10        1.01        5.03      6.43 o
   7  -7  10       15.14        8.68      7.76 o
   8  -7  10        0.01        3.45     12.70 o
   9  -7  10        0.51       -8.49      9.18 o
  10  -7  10        0.00       10.19      9.90 o
  11  -7  10       30.74       40.17     12.90 o
  -8  -6  10        0.03        1.28     17.06 o
  -7  -6  10        0.33        0.84     12.03 o
  -6  -6  10       33.79       20.89     12.22 o
  -5  -6  10        9.89        2.48      9.77 o
  -4  -6  10       38.69       37.62      8.92 o
  -3  -6  10        3.96       13.44      7.09 o
  -2  -6  10        0.17        5.38      6.34 o
  -1  -6  10      414.84      415.15     14.67 o
   0  -6  10        3.02        2.38      4.43 o
   1  -6  10        0.02       -1.94      4.35 o
   2  -6  10       56.17       64.12      6.92 o
   3  -6  10      215.88      198.36      8.69 o
   4  -6  10       93.42      100.33      8.95 o
   5  -6  10        2.67        6.94      5.26 o
   6  -6  10       35.79       41.73      7.56 o
   7  -6  10        2.81       -5.00      6.12 o
   8  -6  10       19.98       45.33      9.90 o
   9  -6  10        0.53       -0.83      8.69 o
  10  -6  10        1.13        3.10      9.24 o
  11  -6  10        3.88       10.33     11.29 o
  -9  -5  10        0.80       -8.67     19.25 o
  -8  -5  10       10.00      -14.08     17.22 o
  -7  -5  10        0.36       -6.01     11.03 o
  -6  -5  10        0.79        9.75     10.54 o
  -5  -5  10        5.52       36.66     11.39 o
  -4  -5  10      108.82      112.46     10.31 o
  -3  -5  10        6.57        4.05      6.12 o
  -2  -5  10      139.33      150.30     12.85 o
  -1  -5  10        6.37       11.55      7.24 o
   0  -5  10        8.44       10.97      5.90 o
   1  -5  10       60.17       51.96      5.44 o
   2  -5  10      142.54      143.85      7.66 o
   3  -5  10      273.53      261.25      9.38 o
   4  -5  10       47.33       42.44      5.89 o
   5  -5  10        2.37        3.69      4.20 o
   6  -5  10        4.98        6.45      6.03 o
   7  -5  10       61.19       52.34      8.00 o
   8  -5  10       55.73       37.15      9.65 o
   9  -5  10        0.18       -1.22      8.39 o
  10  -5  10       11.39       10.88     10.01 o
  11  -5  10        4.05        7.71     10.13 o
  12  -5  10        0.92      -11.03     11.03 o
  -9  -4  10       20.88       30.36     21.27 o
  -8  -4  10       26.97        1.90     16.97 o
  -7  -4  10        0.08        4.54     14.83 o
  -6  -4  10       37.18       55.23     10.59 o
  -5  -4  10       18.29       14.60      7.78 o
  -4  -4  10      354.81      340.94     19.58 o
  -3  -4  10       23.17       16.86      5.57 o
  -2  -4  10       76.24       82.27      7.57 o
  -1  -4  10      238.84      240.14      9.29 o
   0  -4  10        3.64        1.38      4.53 o
   1  -4  10       97.42       98.16      5.23 o
   2  -4  10      382.17      387.51      9.81 o
   3  -4  10      160.37      176.65      7.64 o
   4  -4  10       15.28       17.26      4.09 o
   5  -4  10        8.90       11.05      4.38 o
   6  -4  10       15.96       16.97      5.22 o
   7  -4  10        1.36        0.69      5.20 o
   8  -4  10        1.71        2.65      5.58 o
   9  -4  10       23.06       20.43      9.12 o
  10  -4  10       34.74       25.80     19.35 o
  11  -4  10        0.76        0.01      9.97 o
  12  -4  10        0.00       11.14     13.99 o
 -10  -3  10        6.93        3.84     21.23 o
  -9  -3  10        1.04        0.12     17.92 o
  -8  -3  10       21.40       39.28     21.31 o
  -7  -3  10        0.11        2.68     11.65 o
  -6  -3  10        1.30        2.38      7.61 o
  -5  -3  10      103.54      111.27     11.16 o
  -4  -3  10       15.15       13.28      5.86 o
  -3  -3  10       51.56       54.35      7.38 o
  -2  -3  10        0.00        6.06      3.45 o
  -1  -3  10       61.07       64.16      4.60 o
   0  -3  10        3.77        7.85      2.97 o
   1  -3  10       88.97       96.10      4.66 o
   2  -3  10      743.66      738.18     13.06 o
   3  -3  10       56.03       56.59      3.87 o
   4  -3  10       61.29       74.68      4.29 o
   5  -3  10       52.24       58.18      5.87 o
   6  -3  10      133.27      144.63      6.80 o
   7  -3  10      393.42      406.54     14.01 o
   8  -3  10       32.06       25.82      6.24 o
   9  -3  10       14.26        4.64      6.87 o
  10  -3  10       21.35       16.10      8.17 o
  11  -3  10       16.79       29.86     13.91 o
  12  -3  10        2.88      -11.79     12.52 o
  13  -3  10        0.00       -2.98     13.67 o
 -10  -2  10        1.35       32.17     23.58 o
  -9  -2  10        3.16       -0.69     12.37 o
  -8  -2  10       22.04        3.62     19.14 o
  -7  -2  10       67.97       55.65     10.50 o
  -6  -2  10       59.90       50.82      9.38 o
  -5  -2  10        3.43        5.34      6.48 o
  -4  -2  10        4.11        3.24      4.64 o
  -3  -2  10        5.30        1.48      3.79 o
  -2  -2  10       37.93       42.90      4.51 o
  -1  -2  10        5.31        3.14      3.70 o
   0  -2  10        6.20        5.84      2.71 o
   1  -2  10      144.84      157.49      5.47 o
   2  -2  10      620.73      630.96     13.99 o
   3  -2  10        0.23       -2.33      2.33 o
   4  -2  10       78.28       82.80      4.45 o
   5  -2  10       45.08       45.13      3.93 o
   6  -2  10       18.20       12.18      3.72 o
   7  -2  10       86.73       79.00      8.66 o
   8  -2  10       19.26       20.84      7.50 o
   9  -2  10       13.66       25.15      7.60 o
  10  -2  10        1.67       -2.38      9.67 o
  11  -2  10        0.01        4.25      9.51 o
  12  -2  10        1.65       15.95     16.54 o
  13  -2  10        0.17        8.29     13.74 o
 -10  -1  10        1.35        5.94     13.40 o
  -9  -1  10       10.46       11.81     12.50 o
  -8  -1  10        0.05       -1.64     10.59 o
  -7  -1  10       28.26       26.62     11.37 o
  -6  -1  10        3.07       -6.28      6.29 o
  -5  -1  10        5.42       15.57      6.06 o
  -4  -1  10       19.40       12.62      5.13 o
  -3  -1  10       40.29       40.79      8.09 o
  -2  -1  10       12.51        9.51      3.76 o
  -1  -1  10       64.73       55.61      4.08 o
   0  -1  10      484.20      460.96     10.02 o
   1  -1  10      529.43      489.72      9.59 o
   2  -1  10      208.35      216.79      6.30 o
   3  -1  10       99.64       96.03      4.30 o
   4  -1  10       62.84       59.64      3.77 o
   5  -1  10        0.09        2.49      2.70 o
   6  -1  10        1.97        0.23      3.14 o
   7  -1  10       56.57       72.18      5.21 o
   8  -1  10        3.92        0.73      4.51 o
   9  -1  10       20.15        9.43      6.51 o
  10  -1  10        8.32        1.74      7.09 o
  11  -1  10       12.94       16.92     10.07 o
  12  -1  10        0.03       -6.81      9.06 o
  13  -1  10        2.29        4.59     13.64 o
 -10   0  10        9.41       -0.96     13.73 o
  -9   0  10        0.11        3.88     14.35 o
  -8   0  10       10.63        0.67     11.52 o
  -7   0  10       14.52       16.69     10.67 o
  -6   0  10      262.24      274.76     13.52 o
  -5   0  10        5.31       -5.16      5.16 o
  -4   0  10        1.15        3.86      3.92 o
  -3   0  10      124.74      125.30      5.89 o
  -2   0  10        0.13       -2.85      2.85 o
  -1   0  10        3.75       12.82      3.11 o
   0   0  10      352.45      318.20     11.00 o
   1   0  10       13.40       12.10      2.63 o
   2   0  10       46.76       47.46      3.26 o
   3   0  10      229.07      246.66      7.09 o
   4   0  10     1078.80     1046.86     15.64 o
   5   0  10       61.69       63.97      4.13 o
   6   0  10      212.36      208.06      6.37 o
   7   0  10        8.30       12.27      3.37 o
   8   0  10       80.13       91.94      6.96 o
   9   0  10      220.79      197.83     10.85 o
  10   0  10        0.07       -9.66      9.66 o
  11   0  10       14.48       13.82     13.50 o
  12   0  10        1.75       -1.10      9.47 o
  13   0  10        0.27       11.72     12.47 o
  14   0  10        0.82       23.50     24.12 o
 -10   1  10        1.32        0.37     12.88 o
  -9   1  10       15.50       14.67     12.29 o
  -8   1  10       59.56       46.01     13.83 o
  -7   1  10        0.37        0.82      7.49 o
  -6   1  10      158.07      150.28     16.46 o
  -5   1  10      107.42       85.58      8.25 o
  -4   1  10       13.86       10.45      4.12 o
  -3   1  10      257.74      262.63      8.62 o
  -2   1  10        5.22        4.38      2.85 o
  -1   1  10      214.16      210.38      6.58 o
   0   1  10      991.56      988.36     16.58 o
   1   1  10      630.79      676.94     11.64 o
   2   1  10      240.23      241.94      5.94 o
   3   1  10     1509.48     1579.76     21.18 o
   4   1  10       48.27       45.60      3.34 o
   5   1  10     1240.67     1226.03     17.79 o
   6   1  10       22.55       16.95      3.05 o
   7   1  10      130.50      133.06      5.50 o
   8   1  10       29.43       30.24      5.29 o
   9   1  10       23.78       15.16      6.08 o
  10   1  10       20.01        7.41      8.07 o
  11   1  10       72.60       65.57     12.07 o
  12   1  10        9.49       -1.11      9.91 o
  13   1  10        4.46       -7.50     10.59 o
  14   1  10        0.21      -15.08     15.08 o
 -10   2  10       27.08       31.68     19.41 o
  -9   2  10        0.14        2.16     12.13 o
  -8   2  10        7.39       20.68     12.19 o
  -7   2  10      193.47      226.57     15.32 o
  -6   2  10      715.77      721.06     25.40 o
  -5   2  10        1.76        3.53      5.97 o
  -4   2  10      108.55      113.46      6.78 o
  -3   2  10       63.80       51.62      5.50 o
  -2   2  10        0.00        0.71      2.41 o
  -1   2  10       77.51       71.86      4.69 o
   0   2  10        1.36       -1.29      2.16 o
   1   2  10      771.37      829.36     14.34 o
   2   2  10     2444.06     2484.40     32.82 o
   3   2  10     1172.77     1283.78     17.70 o
   4   2  10      599.39      620.35     10.54 o
   5   2  10       12.31       15.51      2.71 o
   6   2  10      126.56      120.75      5.22 o
   7   2  10      359.17      360.67      9.22 o
   8   2  10      526.92      565.41     15.70 o
   9   2  10      352.26      388.55     16.28 o
  10   2  10       15.02       20.23      7.57 o
  11   2  10       58.88       50.19     11.14 o
  12   2  10        3.09       10.42      9.82 o
  13   2  10        1.90       -2.62     10.81 o
  14   2  10        0.57       18.31     16.94 o
 -10   3  10       27.44        1.05     12.17 o
  -9   3  10       89.02       97.30     23.95 o
  -8   3  10      104.73       74.22     11.32 o
  -7   3  10       47.91       59.41     10.18 o
  -6   3  10        3.01        4.76      8.83 o
  -5   3  10        5.06        4.41      5.14 o
  -4   3  10       41.54       31.86      4.93 o
  -3   3  10        7.09        3.50      2.52 o
  -2   3  10       38.13       42.80      3.64 o
  -1   3  10        1.60        5.25      2.61 o
   0   3  10       68.11       73.90      3.62 o
   1   3  10        9.11        2.04      1.98 o
   2   3  10      654.29      622.47      9.51 o
   3   3  10      174.49      177.42      4.99 o
   4   3  10      419.92      430.70      8.69 o
   5   3  10        2.53        1.10      2.20 o
   6   3  10      150.10      161.61      5.95 o
   7   3  10      162.66      158.02      8.76 o
   8   3  10      131.93      150.59      8.01 o
   9   3  10        0.28        4.13      5.13 o
  10   3  10      356.24      369.04     19.92 o
  11   3  10        1.57       -2.77      6.91 o
  12   3  10       10.99        3.91      7.06 o
  13   3  10        3.17        7.05      9.40 o
  14   3  10        0.07      -12.86     20.67 o
 -10   4  10        2.92       -2.75     12.26 o
  -9   4  10       14.17       32.32     12.22 o
  -8   4  10        9.75       -7.78      9.40 o
  -7   4  10      175.34      159.69     15.49 o
  -6   4  10        1.29        4.35      6.88 o
  -5   4  10      127.65      122.10      8.74 o
  -4   4  10      150.57      144.79      6.24 o
  -3   4  10      146.85      142.14      5.79 o
  -2   4  10       10.50       10.14      2.69 o
  -1   4  10      155.89      174.63      5.40 o
   0   4  10       19.25       12.73      2.44 o
   1   4  10      640.19      654.22      9.59 o
   2   4  10     1765.79     2012.06     23.93 o
   3   4  10      212.86      197.58      4.82 o
   4   4  10        0.01       -0.67      2.17 o
   5   4  10       24.08       24.50      2.89 o
   6   4  10      129.55      129.48      4.97 o
   7   4  10        2.32       -0.13      3.20 o
   8   4  10       21.98       25.06      4.73 o
   9   4  10       47.62       38.55      6.62 o
  10   4  10      268.66      272.58     14.57 o
  11   4  10       32.23       23.84      6.87 o
  12   4  10        1.77        8.30     14.16 o
  13   4  10        2.44        1.97      9.07 o
  14   4  10        0.95      -13.13     23.09 o
 -10   5  10        5.10        8.69     13.12 o
  -9   5  10        0.67        1.53      8.47 o
  -8   5  10        0.01        0.74      7.34 o
  -7   5  10        6.59        2.42      7.31 o
  -6   5  10       24.77       24.78      6.69 o
  -5   5  10      599.63      627.83     20.05 o
  -4   5  10       33.70       24.46      4.37 o
  -3   5  10       67.37       71.69      5.48 o
  -2   5  10       12.29        7.08      2.93 o
  -1   5  10        0.40        1.64      2.49 o
   0   5  10      156.24      168.42      5.65 o
   1   5  10       12.20       10.59      2.47 o
   2   5  10       25.44       20.56      3.01 o
   3   5  10      502.12      515.75      8.71 o
   4   5  10       36.32       41.85      3.22 o
   5   5  10      150.10      156.42      6.04 o
   6   5  10       29.34       37.30      3.59 o
   7   5  10      216.20      204.37      7.32 o
   8   5  10        3.10       -3.54      3.54 o
   9   5  10        2.99        1.26      4.53 o
  10   5  10       24.40       14.51      6.24 o
  11   5  10        1.64        0.63      9.42 o
  12   5  10       14.87       -2.91     10.25 o
  13   5  10       11.57       22.37     13.17 o
 -10   6  10        3.16       18.61     13.11 o
  -9   6  10        0.32       -7.85      7.85 o
  -8   6  10        0.44       -0.69      7.99 o
  -7   6  10       42.79       43.70      9.37 o
  -6   6  10       25.40       24.42      7.73 o
  -5   6  10        0.00        3.95      4.74 o
  -4   6  10       32.12       39.72      4.66 o
  -3   6  10       98.99       91.16      4.78 o
  -2   6  10      365.31      348.27      7.91 o
  -1   6  10      708.94      685.66     11.52 o
   0   6  10      104.91      120.91      6.73 o
   1   6  10      172.49      172.45      5.48 o
   2   6  10       79.01       74.82      3.94 o
   3   6  10      550.92      580.43     11.00 o
   4   6  10       16.24       16.49      2.61 o
   5   6  10      118.39      111.77      4.47 o
   6   6  10        8.11       11.66      3.26 o
   7   6  10       21.06       15.42      3.83 o
   8   6  10        8.33       10.16      3.96 o
   9   6  10       28.12       24.16      5.94 o
  10   6  10       17.44       15.12      6.88 o
  11   6  10        0.13       -6.71      6.74 o
  12   6  10        6.51        8.05      8.94 o
  13   6  10        0.71        8.88      9.75 o
 -10   7  10        0.99        3.65      9.90 o
  -9   7  10        5.60        4.03      9.01 o
  -8   7  10        0.77       -3.42      7.64 o
  -7   7  10       31.54       13.93      8.01 o
  -6   7  10        0.07       -1.14      6.15 o
  -5   7  10        0.09        0.79      5.31 o
  -4   7  10      302.39      282.40     10.11 o
  -3   7  10     1462.15     1458.44     28.91 o
  -2   7  10       15.95       19.50      3.40 o
  -1   7  10       50.24       50.71      3.29 o
   0   7  10       43.46       34.71      3.12 o
   1   7  10       49.42       55.96      3.18 o
   2   7  10      170.03      177.34      5.06 o
   3   7  10      146.63      149.21      4.77 o
   4   7  10      160.71      157.71      4.71 o
   5   7  10       24.64       24.63      3.30 o
   6   7  10      311.77      309.72      8.11 o
   7   7  10      307.98      304.07      9.04 o
   8   7  10        0.76       -0.01      4.71 o
   9   7  10        0.15       -1.09      5.27 o
  10   7  10        9.72        4.63      6.56 o
  11   7  10        0.20       -4.33      6.90 o
  12   7  10        0.82        4.38      9.31 o
  13   7  10        2.22       -7.23      9.83 o
  -9   8  10        0.23       -0.20      8.90 o
  -8   8  10        0.06        2.12      7.94 o
  -7   8  10        1.61        3.21      7.61 o
  -6   8  10       50.24       54.57      8.99 o
  -5   8  10       65.23       55.40      7.20 o
  -4   8  10        3.08        1.48      4.43 o
  -3   8  10      997.32     1029.41     19.28 o
  -2   8  10       43.96       45.83      3.96 o
  -1   8  10       10.75       12.58      2.69 o
   0   8  10        0.91        1.98      2.39 o
   1   8  10       91.56       96.64      3.99 o
   2   8  10        4.59        3.19      2.13 o
   3   8  10      106.41      110.08      4.06 o
   4   8  10      151.88      149.03      4.63 o
   5   8  10      511.86      492.57      9.89 o
   6   8  10      342.30      315.88      9.73 o
   7   8  10        0.38       -1.77      4.15 o
   8   8  10       60.61       67.14      6.10 o
   9   8  10        5.76       13.94      6.19 o
  10   8  10        0.01        3.25      6.02 o
  11   8  10        7.64        8.31      7.41 o
  12   8  10        1.96        2.21      8.64 o
  13   8  10        2.32       -5.89      8.61 o
  -9   9  10        7.91       -2.64      8.94 o
  -8   9  10        0.63       16.72     11.00 o
  -7   9  10       15.08       22.63      8.75 o
  -6   9  10        6.83       16.09      7.56 o
  -5   9  10       59.35       63.37      7.41 o
  -4   9  10        1.66       -0.50      4.49 o
  -3   9  10      544.56      533.25     13.81 o
  -2   9  10      229.62      214.84      7.35 o
  -1   9  10       91.40      104.47      4.78 o
   0   9  10      544.90      487.50     10.57 o
   1   9  10       70.22       68.26      4.06 o
   2   9  10      380.79      405.17      8.42 o
   3   9  10      410.04      416.92      8.82 o
   4   9  10       69.01       65.94      5.59 o
   5   9  10      645.65      633.42     13.82 o
   6   9  10        6.27        2.24      4.18 o
   7   9  10       50.35       38.46      5.45 o
   8   9  10        8.69       16.21      5.39 o
   9   9  10      108.72      110.29      9.63 o
  10   9  10        0.15        4.81      6.19 o
  11   9  10        1.31       -1.98      7.55 o
  12   9  10        0.00        4.34     12.57 o
  -8  10  10       32.35       49.46     12.65 o
  -7  10  10        4.85        2.97      7.80 o
  -6  10  10        5.34        3.02      6.88 o
  -5  10  10      235.45      230.24     11.13 o
  -4  10  10       25.01       25.36      5.26 o
  -3  10  10      923.04      904.56     19.47 o
  -2  10  10      203.36      212.56      7.40 o
  -1  10  10      276.12      276.01      9.20 o
   0  10  10        0.14       -3.24      3.24 o
   1  10  10      997.23      951.38     15.21 o
   2  10  10       61.85       68.92      4.44 o
   3  10  10       34.29       34.88      3.39 o
   4  10  10      224.18      197.18      7.04 o
   5  10  10      379.77      387.56     13.52 o
   6  10  10       11.35        0.34      4.49 o
   7  10  10       75.33       63.72      6.30 o
   8  10  10        2.23       10.77      6.21 o
   9  10  10        0.19       -3.25      6.20 o
  10  10  10        0.69        3.88      7.06 o
  11  10  10       10.72        9.02      8.15 o
  12  10  10        0.52        2.47      9.44 o
  -8  11  10       21.18       48.32     13.07 o
  -7  11  10        8.10       10.75      9.90 o
  -6  11  10        4.42        5.58      9.97 o
  -5  11  10       64.88       72.29      8.42 o
  -4  11  10      103.30      124.71     12.57 o
  -3  11  10      136.31      144.22      8.15 o
  -2  11  10        2.08        0.10      3.76 o
  -1  11  10      138.42      137.25      6.22 o
   0  11  10        5.69        8.92      3.27 o
   1  11  10      132.66      128.49      4.86 o
   2  11  10        4.61       -2.47      2.47 o
   3  11  10       53.30       59.62      4.52 o
   4  11  10      207.69      184.74      6.77 o
   5  11  10       17.89       15.96      3.97 o
   6  11  10        1.28       -3.49      4.32 o
   7  11  10       26.88       30.03      5.70 o
   8  11  10        2.41       -2.17      5.14 o
   9  11  10        0.00       -3.25      6.35 o
  10  11  10        0.33       -3.04      6.94 o
  11  11  10        0.00       -2.55      8.58 o
  -7  12  10        8.36        9.01     10.61 o
  -6  12  10        0.24       -7.78      7.78 o
  -5  12  10        1.22       -0.90      6.21 o
  -4  12  10        4.28        3.18      5.72 o
  -3  12  10        0.52       -1.73      4.60 o
  -2  12  10        0.61        2.49      4.45 o
  -1  12  10        1.22        0.63      3.29 o
   0  12  10       51.64       40.94      3.95 o
   1  12  10      131.05      128.36      4.76 o
   2  12  10        9.34        6.66      2.68 o
   3  12  10        0.55       -2.68      2.68 o
   4  12  10       29.13       25.71      3.77 o
   5  12  10       71.01       75.65      5.85 o
   6  12  10       29.27       38.41      5.49 o
   7  12  10        9.85        8.15      5.15 o
   8  12  10       59.40       67.44      7.29 o
   9  12  10       31.47       52.23     10.35 o
  10  12  10        7.09       10.23      7.62 o
  -6  13  10        0.10       -8.16      8.16 o
  -5  13  10        1.87       -4.70      6.06 o
  -4  13  10        0.28       -5.09      5.09 o
  -3  13  10        2.03       -4.61      4.61 o
  -2  13  10        7.47       11.94      5.46 o
  -1  13  10      101.23      105.10      5.52 o
   0  13  10        7.19        6.78      3.04 o
   1  13  10        1.51        0.94      2.42 o
   2  13  10       25.90       26.15      2.86 o
   3  13  10        3.83        1.82      2.74 o
   4  13  10        5.18        3.65      3.20 o
   5  13  10       29.35       37.15      6.99 o
   6  13  10        0.40       -3.86      4.47 o
   7  13  10        2.11        0.06      5.37 o
   8  13  10        0.10        7.35      6.49 o
   9  13  10        6.23        9.38      7.82 o
  -5  14  10        0.56       -2.31      8.31 o
  -4  14  10        0.45        1.45      5.71 o
  -3  14  10        3.94        7.50      5.38 o
  -2  14  10        0.12        1.55      4.25 o
  -1  14  10        1.55        6.16      4.81 o
   0  14  10       28.89       26.52      4.12 o
   1  14  10        0.24       -0.20      3.00 o
   2  14  10        4.12        5.65      3.21 o
   3  14  10       11.53        8.71      3.35 o
   4  14  10        2.33        0.45      3.58 o
   5  14  10       17.39       18.18      4.52 o
   6  14  10        0.52        1.06      4.57 o
   7  14  10        8.71       13.32      5.54 o
   8  14  10       10.19       13.32      7.20 o
  -3  15  10        1.58        3.03      5.31 o
  -2  15  10        1.89        0.32      5.69 o
  -1  15  10       52.71       49.77      6.24 o
   0  15  10        0.16       -3.36      3.36 o
   1  15  10       50.52       72.00     17.90 o
   2  15  10       13.13       16.70      4.32 o
   3  15  10       24.98       25.21      4.21 o
   4  15  10        2.58       -4.03      4.03 o
   5  15  10        9.19       11.70      4.48 o
   6  15  10        4.48       10.20      4.90 o
   7  15  10        0.54        9.34      5.72 o
  -1  16  10        0.64        6.10     10.11 o
   0  16  10        4.76        6.92      4.08 o
   1  16  10        0.47       -6.98     18.46 o
   2  16  10        1.10       -1.94      7.10 o
   3  16  10        0.28        0.56      3.89 o
   4  16  10        9.26        7.15      4.40 o
   5  16  10        4.24        9.34      9.00 o
  -2 -11  11        0.28       -2.53     10.43 o
  -1 -11  11        0.96        4.07      8.65 o
   0 -11  11        0.07       -1.84      7.83 o
   1 -11  11        0.00       -0.70      7.92 o
   2 -11  11        1.34       -4.43      7.76 o
   3 -11  11        0.04        2.79      8.68 o
   4 -11  11        0.01       -6.14      8.16 o
   5 -11  11        2.15       10.89      9.47 o
  -4 -10  11        4.70       11.67     12.75 o
  -3 -10  11        2.11       -0.17     11.19 o
  -2 -10  11        0.37       29.31      9.45 o
  -1 -10  11        0.04       -2.22     11.42 o
   0 -10  11        1.22        1.75      7.45 o
   1 -10  11        1.35       -6.97      6.97 o
   2 -10  11        0.35       -0.05      7.54 o
   3 -10  11        6.41        0.02      9.06 o
   4 -10  11        1.02       -0.13      7.86 o
   5 -10  11        7.92        5.47      8.64 o
   6 -10  11        0.79        2.56      9.07 o
   7 -10  11        3.91        9.33     12.89 o
  -5  -9  11        0.22        2.60     12.11 o
  -4  -9  11        1.90       10.77     11.85 o
  -3  -9  11        0.05        4.50     10.54 o
  -2  -9  11       26.95       43.25     10.70 o
  -1  -9  11        2.96        4.25      7.78 o
   0  -9  11        4.80        5.51      7.77 o
   1  -9  11        0.04        3.78      7.24 o
   2  -9  11        1.86       -4.74      6.86 o
   3  -9  11        0.83       -0.27      7.03 o
   4  -9  11       10.45        9.53      8.70 o
   5  -9  11       23.36       20.51      7.85 o
   6  -9  11       14.19       27.74      8.55 o
   7  -9  11       11.74        1.13     11.92 o
   8  -9  11        0.64       -7.06      8.98 o
   9  -9  11        1.09        4.30     22.43 o
  -6  -8  11       23.31       29.33     17.86 o
  -5  -8  11       19.55       45.10     14.03 o
  -4  -8  11        7.83        5.74     11.05 o
  -3  -8  11       10.46       17.81      8.81 o
  -2  -8  11       63.88       38.12      9.47 o
  -1  -8  11       10.24        9.55      7.35 o
   0  -8  11       25.72       27.82      8.64 o
   1  -8  11       36.15       33.63      8.19 o
   2  -8  11        5.80        5.60      7.10 o
   3  -8  11       13.83       11.38      7.17 o
   4  -8  11        0.09       -7.45      7.45 o
   5  -8  11       16.03        3.56      7.12 o
   6  -8  11        1.80       -7.74      7.74 o
   7  -8  11       19.72       18.95     14.86 o
   8  -8  11        2.01        2.56      9.33 o
   9  -8  11        0.04       -3.21      9.27 o
  10  -8  11        4.63        2.81     24.78 o
  -7  -7  11        0.10        6.34     17.33 o
  -6  -7  11       14.85       19.31     12.95 o
  -5  -7  11       24.71       40.99     24.61 o
  -4  -7  11        0.18       -9.85      9.85 o
  -3  -7  11       50.01       31.79      8.79 o
  -2  -7  11      109.35       96.80     10.80 o
  -1  -7  11        7.83        4.93      7.02 o
   0  -7  11        4.36       13.30      7.28 o
   1  -7  11       28.85       15.98      7.07 o
   2  -7  11        1.51       -5.16      7.03 o
   3  -7  11       43.42       24.55     14.31 o
   4  -7  11        0.11       -4.00      6.08 o
   5  -7  11       29.66       18.44      7.28 o
   6  -7  11        5.09       15.08     10.32 o
   7  -7  11       25.14       43.79      8.74 o
   8  -7  11        0.77       -4.76      8.85 o
   9  -7  11        1.31       -3.32      8.98 o
  10  -7  11       11.52       -2.02     10.47 o
  11  -7  11        7.25       -5.53     23.62 o
  -8  -6  11        5.64       -1.49     17.51 o
  -7  -6  11       11.68        7.73     13.22 o
  -6  -6  11       27.36        9.20     12.50 o
  -5  -6  11        6.11       -3.27     18.56 o
  -4  -6  11       11.97        2.69     15.45 o
  -3  -6  11        0.29       -1.15      6.90 o
  -2  -6  11        7.94       11.69      9.03 o
  -1  -6  11        8.49        6.94      7.17 o
   0  -6  11        8.95        0.62      7.58 o
   1  -6  11       67.04       68.27     10.97 o
   2  -6  11       28.75       27.74      7.49 o
   3  -6  11        1.57       -2.08      5.17 o
   4  -6  11       23.91       23.60      5.92 o
   5  -6  11       28.10       32.54      8.71 o
   6  -6  11       54.22       50.85      8.32 o
   7  -6  11        8.87        3.18      6.47 o
   8  -6  11        0.86        9.99      9.14 o
   9  -6  11        8.40        6.75      9.45 o
  10  -6  11        2.28       -3.30      9.67 o
  11  -6  11        4.92        7.08     11.01 o
  -8  -5  11        1.44        4.75     18.96 o
  -7  -5  11        6.88        6.16     11.52 o
  -6  -5  11        8.28        3.51     10.91 o
  -5  -5  11        4.37       15.01     10.21 o
  -4  -5  11       25.05       42.26     11.84 o
  -3  -5  11      166.73      166.21     10.70 o
  -2  -5  11       68.59       78.27      8.09 o
  -1  -5  11       80.43       69.08      7.67 o
   0  -5  11       18.96       10.72      4.71 o
   1  -5  11       75.35       87.94      6.86 o
   2  -5  11       36.36       47.53      5.96 o
   3  -5  11        6.81        8.62      4.67 o
   4  -5  11       84.29       97.26      6.79 o
   5  -5  11       15.62        5.63      5.13 o
   6  -5  11       39.87       41.44      7.52 o
   7  -5  11       42.90       54.00      8.18 o
   8  -5  11        5.28       -7.58      7.58 o
   9  -5  11       13.92       14.60      9.27 o
  10  -5  11        2.50       -5.90      8.72 o
  11  -5  11       16.09        8.04     10.74 o
  12  -5  11        1.25       -2.31     14.00 o
  -9  -4  11        0.64      -11.40     21.06 o
  -8  -4  11        5.73      -16.81     16.81 o
  -7  -4  11        0.73        7.22     16.81 o
  -6  -4  11      124.41      145.79     36.08 o
  -5  -4  11        2.70       -2.73      7.64 o
  -4  -4  11       48.58       30.50      8.28 o
  -3  -4  11        0.68        4.41      5.44 o
  -2  -4  11        1.20        2.37      5.14 o
  -1  -4  11      620.71      629.65     18.63 o
   0  -4  11        2.82        1.20      4.39 o
   1  -4  11       15.22       20.18      4.56 o
   2  -4  11       48.19       43.93      4.74 o
   3  -4  11       13.29       16.60      5.62 o
   4  -4  11        8.21        6.48      4.18 o
   5  -4  11        7.43        5.88      4.42 o
   6  -4  11        0.32       -4.06      4.89 o
   7  -4  11        7.11        2.05      5.13 o
   8  -4  11       37.51       27.80      9.45 o
   9  -4  11       21.65       54.52     10.90 o
  10  -4  11        0.24        2.21     12.39 o
  11  -4  11       10.40       -1.12     13.13 o
  12  -4  11        2.05        3.12     13.59 o
  -9  -3  11        0.39      -13.09     19.74 o
  -8  -3  11       20.71        4.17     19.91 o
  -7  -3  11       32.25       30.76     12.49 o
  -6  -3  11       37.95       29.23     11.85 o
  -5  -3  11        7.96        2.48      7.93 o
  -4  -3  11        0.91       -2.29      5.28 o
  -3  -3  11        0.00       -4.48      4.48 o
  -2  -3  11       86.75       88.77      7.85 o
  -1  -3  11       60.91       66.18      5.36 o
   0  -3  11      201.78      206.46      6.84 o
   1  -3  11        3.61        1.28      2.89 o
   2  -3  11        7.65        9.02      2.99 o
   3  -3  11       18.38       19.76      3.38 o
   4  -3  11        1.16        1.27      3.40 o
   5  -3  11        5.08       -3.35      3.35 o
   6  -3  11       92.86       81.03      6.40 o
   7  -3  11       93.71       79.49      7.64 o
   8  -3  11        2.92        4.28      6.52 o
   9  -3  11        0.42       -6.63      7.00 o
  10  -3  11       20.35       23.88      9.82 o
  11  -3  11       45.55       60.77     17.88 o
  12  -3  11        0.16       -7.72     11.99 o
  13  -3  11        3.49       22.51     27.79 o
  -9  -2  11        8.12       44.07     22.30 o
  -8  -2  11       17.45       22.76     12.88 o
  -7  -2  11        0.05        2.66     11.01 o
  -6  -2  11       78.49       92.07     11.78 o
  -5  -2  11       12.84        1.05      6.94 o
  -4  -2  11        2.91       -5.60      6.42 o
  -3  -2  11      203.65      196.82      9.28 o
  -2  -2  11       66.58       76.48      5.71 o
  -1  -2  11      407.26      413.46     11.11 o
   0  -2  11       34.30       46.52      4.56 o
   1  -2  11       95.81       88.25      5.86 o
   2  -2  11      110.05      111.76      5.63 o
   3  -2  11      103.49      101.66      5.67 o
   4  -2  11        3.34        4.71      3.21 o
   5  -2  11       30.39       34.57      3.80 o
   6  -2  11        1.03       -3.07      3.07 o
   7  -2  11       57.15       54.78      7.03 o
   8  -2  11      147.02      149.92     12.43 o
   9  -2  11        6.06       -6.09      6.09 o
  10  -2  11        2.21       11.48      7.55 o
  11  -2  11        1.54       12.09      9.87 o
  12  -2  11        0.67       -3.12     12.27 o
  13  -2  11        0.02      -11.28     12.83 o
 -10  -1  11        0.29       -5.95     20.73 o
  -9  -1  11       12.09       11.48     16.73 o
  -8  -1  11       68.17       93.91     20.28 o
  -7  -1  11       21.46       50.63     13.66 o
  -6  -1  11       36.36       33.26      8.84 o
  -5  -1  11       37.86       27.42      8.28 o
  -4  -1  11       42.84       34.94      6.16 o
  -3  -1  11      101.73       95.50      6.32 o
  -2  -1  11      163.57      167.73      7.28 o
  -1  -1  11        9.72        9.12      3.23 o
   0  -1  11      185.32      183.78      6.49 o
   1  -1  11      330.81      347.17      8.22 o
   2  -1  11      135.77      142.13      5.33 o
   3  -1  11      125.94      128.95      4.96 o
   4  -1  11       13.42       13.09      3.18 o
   5  -1  11        1.43        0.60      3.07 o
   6  -1  11       47.82       49.73      7.54 o
   7  -1  11      328.68      323.57     11.04 o
   8  -1  11       19.59       24.77      7.16 o
   9  -1  11        0.73        2.33      8.19 o
  10  -1  11        3.50        1.27      6.73 o
  11  -1  11        8.38       12.27      9.93 o
  12  -1  11        0.03        2.73     10.64 o
  13  -1  11        0.77       -2.98     13.68 o
 -10   0  11        0.12        3.52     14.83 o
  -9   0  11        0.68        9.69     13.28 o
  -8   0  11      105.44      137.98     18.51 o
  -7   0  11       85.64       65.22     13.97 o
  -6   0  11       23.12       22.81     10.77 o
  -5   0  11       84.80       72.03      8.49 o
  -4   0  11       19.46        8.03      5.78 o
  -3   0  11        0.56       -1.67      3.36 o
  -2   0  11      120.25      123.14      5.79 o
  -1   0  11      112.86      104.26      5.28 o
   0   0  11     1106.13     1040.01     23.06 o
   1   0  11      278.55      275.17      7.15 o
   2   0  11      470.90      467.34     12.83 o
   3   0  11      413.99      434.73     10.66 o
   4   0  11        1.09       -1.23      2.75 o
   5   0  11      152.59      173.22      5.88 o
   6   0  11        0.60        0.61      3.04 o
   7   0  11      137.23      137.11      5.98 o
   8   0  11      138.64      134.21      8.93 o
   9   0  11       18.13       28.28      7.73 o
  10   0  11        6.94        4.62     11.20 o
  11   0  11        1.87        1.67     13.56 o
  12   0  11       12.76        8.92      9.80 o
  13   0  11        1.04       21.49     12.33 o
 -10   1  11       11.31        7.72     19.62 o
  -9   1  11        1.56       13.55     17.45 o
  -8   1  11       63.44       64.63     15.17 o
  -7   1  11        2.27        6.12     11.19 o
  -6   1  11       35.63       28.00     10.83 o
  -5   1  11      312.43      292.64     13.49 o
  -4   1  11      448.12      469.91     16.16 o
  -3   1  11      184.99      185.31     10.00 o
  -2   1  11        5.04        0.00      3.01 o
  -1   1  11       57.91       50.82      5.05 o
   0   1  11      438.38      454.89     11.52 o
   1   1  11        0.65        2.10      2.95 o
   2   1  11       23.67       29.82      3.17 o
   3   1  11        4.80        3.98      2.56 o
   4   1  11      121.70      126.95      5.16 o
   5   1  11     1244.25     1256.81     18.48 o
   6   1  11        1.42        4.21      3.00 o
   7   1  11      102.86      103.92      5.26 o
   8   1  11        2.20       13.32      5.54 o
   9   1  11      423.75      375.59     15.20 o
  10   1  11       13.53       16.85      9.31 o
  11   1  11       29.47       25.43      9.77 o
  12   1  11        3.00       -3.34     10.06 o
  13   1  11        1.33        3.76     11.45 o
  14   1  11        1.31        8.47     23.42 o
 -10   2  11        8.36       50.34     20.69 o
  -9   2  11       20.76        7.52     17.55 o
  -8   2  11       46.81       44.54     13.29 o
  -7   2  11      138.24      132.62     12.93 o
  -6   2  11        8.64        9.95      7.74 o
  -5   2  11      281.95      281.06     17.36 o
  -4   2  11        7.52        1.92      3.79 o
  -3   2  11      328.86      338.18     15.17 o
  -2   2  11       98.02      110.28      6.10 o
  -1   2  11       71.72       75.20      4.99 o
   0   2  11        1.01        0.45      2.20 o
   1   2  11      180.71      173.66      6.04 o
   2   2  11     1880.20     2053.81     28.20 o
   3   2  11      214.98      229.73      6.15 o
   4   2  11      670.17      694.74     13.03 o
   5   2  11        1.97        6.59      2.74 o
   6   2  11       25.68       29.11      3.78 o
   7   2  11     1000.63      995.07     17.34 o
   8   2  11      411.78      423.95     12.64 o
   9   2  11       16.13       23.34      7.18 o
  10   2  11        3.04       13.24      7.05 o
  11   2  11       17.64       14.35      9.49 o
  12   2  11       28.60       30.69     11.17 o
  13   2  11       16.88       -0.59     10.73 o
  14   2  11        1.47        0.50     24.28 o
 -10   3  11        2.35       15.53     20.28 o
  -9   3  11       37.31       28.33     18.71 o
  -8   3  11        2.73       10.06     11.22 o
  -7   3  11       14.17       12.64      8.09 o
  -6   3  11      287.12      287.72     16.11 o
  -5   3  11      351.97      342.15     19.33 o
  -4   3  11       14.62       11.62      3.16 o
  -3   3  11       26.40       36.48      4.07 o
  -2   3  11      465.95      461.82     12.26 o
  -1   3  11        0.02        0.17      2.35 o
   0   3  11        0.15       -0.03      2.33 o
   1   3  11        1.10       -1.35      2.22 o
   2   3  11      635.79      632.51     12.06 o
   3   3  11      151.12      147.51      6.91 o
   4   3  11      161.23      143.41      8.09 o
   5   3  11       33.04       37.90      3.16 o
   6   3  11        2.14        5.40      2.99 o
   7   3  11        9.31        3.90      3.24 o
   8   3  11        1.99       -3.35      4.70 o
   9   3  11      101.74      104.87      9.73 o
  10   3  11        0.68       -6.71      6.71 o
  11   3  11        1.61        6.25      7.65 o
  12   3  11        1.28       -5.52      9.28 o
  13   3  11        0.16       -0.56      9.56 o
  14   3  11        1.51      -16.60     21.60 o
 -10   4  11       12.47        9.09     12.95 o
  -9   4  11       20.34       14.62     12.50 o
  -8   4  11       29.35       14.99     10.80 o
  -7   4  11        0.47       -1.62      7.58 o
  -6   4  11       30.14       36.35      8.28 o
  -5   4  11        7.07        6.90      6.27 o
  -4   4  11       13.46        2.53      3.75 o
  -3   4  11      537.83      520.87     11.37 o
  -2   4  11      129.37      131.19      5.48 o
  -1   4  11        1.21        0.51      3.54 o
   0   4  11      163.26      157.41      5.11 o
   1   4  11       32.46       37.87      2.81 o
   2   4  11     3792.11     3866.16     43.78 o
   3   4  11      508.40      504.41      7.92 o
   4   4  11      178.56      193.73      5.83 o
   5   4  11       19.40       19.30      2.99 o
   6   4  11       61.43       58.28      3.90 o
   7   4  11       47.89       47.99      4.66 o
   8   4  11       65.93       54.19      5.77 o
   9   4  11        1.54       -2.54      5.07 o
  10   4  11       18.39        1.62      7.03 o
  11   4  11        2.12        5.46      6.21 o
  12   4  11        0.18       -0.57      8.25 o
  13   4  11        2.94       -5.22      9.11 o
  14   4  11        0.31      -12.68     22.96 o
 -10   5  11        0.56       -0.91     11.94 o
  -9   5  11        0.12       -4.19      9.21 o
  -8   5  11        3.52       -7.25      7.25 o
  -7   5  11        3.71       10.19      7.60 o
  -6   5  11        2.59        7.40     10.18 o
  -5   5  11      117.63      111.45     12.19 o
  -4   5  11       32.54       34.77      4.80 o
  -3   5  11       25.26       20.25      5.28 o
  -2   5  11      249.10      220.23      7.40 o
  -1   5  11      272.90      258.81      7.39 o
   0   5  11       87.85      101.93      3.93 o
   1   5  11      190.75      205.90      5.89 o
   2   5  11        1.10        0.55      2.38 o
   3   5  11      169.93      182.71      5.21 o
   4   5  11      142.91      150.78      4.75 o
   5   5  11       27.64       23.12      3.00 o
   6   5  11      263.99      277.78      7.65 o
   7   5  11       60.05       54.61      5.38 o
   8   5  11      242.09      240.86      9.39 o
   9   5  11       56.30       53.05      6.18 o
  10   5  11        3.83       -4.32      5.46 o
  11   5  11        1.98       -1.02      6.72 o
  12   5  11        0.04       -3.23      8.78 o
  13   5  11        1.52        2.91     10.09 o
 -10   6  11        5.06       23.50     20.48 o
  -9   6  11        0.44       -6.69      8.68 o
  -8   6  11        4.14        4.02      7.98 o
  -7   6  11       15.29       13.33      8.21 o
  -6   6  11        0.04       -4.83      6.57 o
  -5   6  11       31.38       26.86      7.24 o
  -4   6  11      174.66      190.63      7.79 o
  -3   6  11      304.20      311.22      9.36 o
  -2   6  11      162.12      158.49      5.62 o
  -1   6  11       23.49       18.27      2.86 o
   0   6  11       31.29       32.91      3.17 o
   1   6  11       51.82       43.70      3.28 o
   2   6  11      165.52      167.44      5.31 o
   3   6  11       25.55       25.32      3.00 o
   4   6  11        8.62        8.21      2.49 o
   5   6  11        4.95        3.41      2.86 o
   6   6  11      761.52      791.82     13.43 o
   7   6  11       26.68       29.62      4.47 o
   8   6  11       10.60        7.53      4.17 o
   9   6  11        1.56       -3.56      4.97 o
  10   6  11        0.38        2.51      6.53 o
  11   6  11        0.04        0.56      7.20 o
  12   6  11        2.82       -6.08      9.07 o
  13   6  11        2.18        8.88      9.71 o
  -9   7  11        0.24        7.87      9.74 o
  -8   7  11        1.49       -7.89      7.89 o
  -7   7  11        2.15        0.23      7.27 o
  -6   7  11        3.45        3.07      6.75 o
  -5   7  11       52.61       59.36      8.68 o
  -4   7  11      219.51      213.59      9.56 o
  -3   7  11      446.49      415.61     11.05 o
  -2   7  11       24.80       20.27      3.50 o
  -1   7  11      692.91      690.71     12.62 o
   0   7  11      112.16      113.73      4.92 o
   1   7  11      110.89      116.12      4.47 o
   2   7  11        0.10        3.99      2.45 o
   3   7  11      273.54      276.41      6.77 o
   4   7  11       38.84       35.43      4.27 o
   5   7  11       97.30       91.90      4.37 o
   6   7  11      731.56      708.09     15.84 o
   7   7  11       42.74       39.26      4.73 o
   8   7  11        7.65       12.85      4.64 o
   9   7  11        7.19        8.93      5.69 o
  10   7  11        4.83       -5.40      5.56 o
  11   7  11        9.37       -6.84      8.86 o
  12   7  11        0.04       -2.97      7.27 o
  13   7  11        1.16       24.39     11.28 o
  -9   8  11        2.72        9.11     10.00 o
  -8   8  11        0.02       -2.32      9.34 o
  -7   8  11        6.78       -1.96      7.44 o
  -6   8  11       26.50       29.99     14.42 o
  -5   8  11        0.09       -5.35      5.35 o
  -4   8  11       61.98       60.25      6.46 o
  -3   8  11       80.17       76.27      6.09 o
  -2   8  11       48.16       49.03      4.57 o
  -1   8  11      551.24      545.50     10.16 o
   0   8  11     1015.33      992.57     16.52 o
   1   8  11      155.49      154.07      5.35 o
   2   8  11      113.83      101.00      4.79 o
   3   8  11       33.36       32.66      3.20 o
   4   8  11     1235.19     1197.17     18.12 o
   5   8  11        2.95       -0.53      3.18 o
   6   8  11      131.21      130.11      7.63 o
   7   8  11      257.56      256.28      9.30 o
   8   8  11        1.49       -1.02      4.38 o
   9   8  11       22.21       34.89      6.86 o
  10   8  11        9.41        2.35      7.72 o
  11   8  11       27.59       30.21      9.31 o
  12   8  11       11.73        5.32      8.45 o
  13   8  11       13.27       10.79     13.32 o
  -9   9  11        0.45        1.57     16.15 o
  -8   9  11       26.96       19.67     11.96 o
  -7   9  11        8.16        3.15      7.86 o
  -6   9  11        0.10       -0.87      6.60 o
  -5   9  11        0.00       -2.25      5.25 o
  -4   9  11        0.72        2.25      4.64 o
  -3   9  11      176.97      194.83      8.42 o
  -2   9  11      274.24      296.40     10.01 o
  -1   9  11       59.48       57.62      5.71 o
   0   9  11      610.80      588.73     13.74 o
   1   9  11      139.72      124.30      5.57 o
   2   9  11      863.12      847.91     14.66 o
   3   9  11     1285.69     1265.59     19.99 o
   4   9  11      558.81      544.75     12.30 o
   5   9  11      475.63      465.66     10.55 o
   6   9  11       59.18       53.85      5.29 o
   7   9  11       16.96       17.40      4.62 o
   8   9  11        0.47        2.59      4.62 o
   9   9  11       79.47       90.74      8.19 o
  10   9  11       63.06       72.78      8.62 o
  11   9  11        4.05        9.35      7.66 o
  12   9  11        0.75       -7.81      7.81 o
  -8  10  11        0.34       -2.66     10.62 o
  -7  10  11       10.02       31.45     11.21 o
  -6  10  11       11.16        8.84      9.33 o
  -5  10  11        5.32        5.67      6.58 o
  -4  10  11       55.92       58.64      7.08 o
  -3  10  11      140.35      152.29     11.45 o
  -2  10  11      234.62      262.88     10.58 o
  -1  10  11      283.09      287.12      9.39 o
   0  10  11       60.04       53.19      4.83 o
   1  10  11       24.59       22.25      3.80 o
   2  10  11      647.03      610.69     12.47 o
   3  10  11      146.98      161.08      6.27 o
   4  10  11      755.55      716.12     14.54 o
   5  10  11      169.06      162.86      7.03 o
   6  10  11        1.41       -3.37      6.56 o
   7  10  11       22.10       13.79      5.08 o
   8  10  11       29.39       24.79      7.58 o
   9  10  11        0.26       -6.04      6.04 o
  10  10  11       49.65       70.72      9.45 o
  11  10  11       14.91       15.19      9.61 o
  12  10  11        0.18        5.83     10.04 o
  -7  11  11        1.27       -2.80      9.56 o
  -6  11  11        0.44       -1.86     10.41 o
  -5  11  11        0.00        5.55      7.59 o
  -4  11  11        7.03       -2.28      5.43 o
  -3  11  11       19.82       15.99      5.27 o
  -2  11  11        2.79        2.44      4.55 o
  -1  11  11      196.85      179.84      8.06 o
   0  11  11       56.16       64.98      5.51 o
   1  11  11       21.62       21.25      3.42 o
   2  11  11       21.41       20.03      3.39 o
   3  11  11       34.18       30.74      3.78 o
   4  11  11       22.73       17.82      4.31 o
   5  11  11        1.08       -3.14      3.90 o
   6  11  11       13.87        5.98      5.08 o
   7  11  11        0.54        7.15      4.81 o
   8  11  11        2.64       -0.71      5.11 o
   9  11  11        4.06       -5.50      6.48 o
  10  11  11        5.84       -5.03      6.93 o
  11  11  11        0.48       -2.37      9.05 o
  -7  12  11        4.21       28.12     15.74 o
  -6  12  11        0.67       -0.53      8.57 o
  -5  12  11        2.07       -2.92      7.40 o
  -4  12  11        0.32        4.55      5.94 o
  -3  12  11        5.93       13.34      5.21 o
  -2  12  11       25.39       20.33      5.06 o
  -1  12  11       25.45       23.87      4.24 o
   0  12  11        3.34        4.06      3.47 o
   1  12  11        7.83        8.08      3.04 o
   2  12  11        0.35       -1.56      2.81 o
   3  12  11        3.03        1.09      2.95 o
   4  12  11       25.28       23.84      4.33 o
   5  12  11       85.60       80.20      6.13 o
   6  12  11       20.41       18.28      4.91 o
   7  12  11      102.58      101.14      7.50 o
   8  12  11        4.43       18.78      5.93 o
   9  12  11        4.75        3.10      6.89 o
  10  12  11        0.45        2.38      7.32 o
  -6  13  11        0.65       -2.23     11.81 o
  -5  13  11        0.18        3.21      8.29 o
  -4  13  11        0.36       -5.70      5.70 o
  -3  13  11        1.76        2.17      4.91 o
  -2  13  11       15.84       18.75      5.06 o
  -1  13  11       10.12       12.97      4.77 o
   0  13  11       48.94       48.69      8.32 o
   1  13  11        1.64        3.29      2.85 o
   2  13  11        0.50        0.32      3.34 o
   3  13  11        0.33       -2.10      3.02 o
   4  13  11        0.01       -0.04      3.61 o
   5  13  11        0.03        1.19      4.16 o
   6  13  11        2.02       -4.25      4.25 o
   7  13  11        4.04       -5.01      5.01 o
   8  13  11        0.25        1.91      6.68 o
   9  13  11       10.06       16.98      8.03 o
  -5  14  11        0.35       -8.55     11.65 o
  -4  14  11        2.28        7.26      6.33 o
  -3  14  11        4.93       -2.31      5.17 o
  -2  14  11       10.93        5.33      4.74 o
  -1  14  11        0.07       -2.39      4.05 o
   0  14  11        4.94        1.01      3.35 o
   1  14  11        8.24        4.76      3.27 o
   2  14  11        1.04       -3.08      3.08 o
   3  14  11        0.11       -2.64      2.95 o
   4  14  11        6.04        8.09      3.87 o
   5  14  11       12.68        9.14      4.72 o
   6  14  11        4.38        9.59      4.80 o
   7  14  11        3.26        8.14      5.34 o
   8  14  11        8.07       -3.19      6.59 o
  -3  15  11        0.01        6.14      5.67 o
  -2  15  11        3.39        4.74      5.99 o
  -1  15  11        0.04        1.03      6.72 o
   0  15  11       27.57       30.99      4.66 o
   1  15  11        0.09       -2.84      3.06 o
   2  15  11       52.35       51.43      4.24 o
   3  15  11        5.41        0.01      3.83 o
   4  15  11        7.25        6.50      4.47 o
   5  15  11        7.85        3.19      5.97 o
   6  15  11        4.50        1.46      4.87 o
   7  15  11       23.56       37.72      6.43 o
  -1  16  11        0.05        0.83      7.50 o
   0  16  11        0.90        1.35      4.05 o
   1  16  11        0.87       -2.77      5.69 o
   2  16  11        4.86       11.53      4.09 o
   3  16  11        0.75        4.30      3.99 o
   4  16  11        0.18        0.29      4.52 o
   1 -11  12        2.60        0.75      8.82 o
   2 -11  12        5.09        6.65     11.02 o
   3 -11  12        3.53        0.50      8.96 o
  -2 -10  12        4.53        4.38     11.03 o
  -1 -10  12        7.61       22.06     12.23 o
   0 -10  12        0.55       -2.15      8.75 o
   1 -10  12        0.96        9.69      8.91 o
   2 -10  12        0.84       -7.86      7.86 o
   3 -10  12        0.89        0.79      9.43 o
   4 -10  12        6.70       12.58      8.98 o
   5 -10  12        0.40        6.28     11.16 o
   6 -10  12        8.32       -5.37     10.51 o
  -4  -9  12       54.22       66.26     15.93 o
  -3  -9  12        8.99       14.92     18.36 o
  -2  -9  12       21.69       25.64     11.87 o
  -1  -9  12        4.89       -0.51      7.89 o
   0  -9  12        0.02       -0.92      8.03 o
   1  -9  12        0.30       -5.78      7.38 o
   2  -9  12        2.52       -3.01      7.54 o
   3  -9  12       52.96       43.92      9.61 o
   4  -9  12       61.64       66.66     10.52 o
   5  -9  12       54.89       57.24     10.58 o
   6  -9  12        7.97        9.09     10.22 o
   7  -9  12        1.43       24.13     13.86 o
   8  -9  12        1.68      -11.66     11.66 o
  -5  -8  12        2.41       20.22     13.17 o
  -4  -8  12        5.93        1.97     10.94 o
  -3  -8  12       61.07       81.84     18.44 o
  -2  -8  12        6.13       11.97     27.82 o
  -1  -8  12        0.00       -7.03      7.03 o
   0  -8  12       29.30       26.86      9.90 o
   1  -8  12       18.83       19.75      8.32 o
   2  -8  12        2.22       -7.01      7.01 o
   3  -8  12        1.25       -1.73      7.46 o
   4  -8  12       53.17       41.61      9.42 o
   5  -8  12       26.20       42.25      8.98 o
   6  -8  12        6.25       10.25      9.55 o
   7  -8  12        0.00       -0.34     12.03 o
   8  -8  12        5.92       22.70     10.75 o
   9  -8  12        0.40       -6.36      9.11 o
  -6  -7  12        1.24       11.93     12.68 o
  -5  -7  12        7.71       -6.91     15.55 o
  -4  -7  12       55.01       72.15     29.43 o
  -3  -7  12        0.58        4.21     10.67 o
  -2  -7  12        5.56        9.28      9.20 o
  -1  -7  12        2.76        1.36      7.26 o
   0  -7  12        1.95       -1.90      6.72 o
   1  -7  12      111.21      123.49     11.33 o
   2  -7  12       46.55       34.11      8.57 o
   3  -7  12        1.75        6.45      7.14 o
   4  -7  12        4.01        0.91      7.34 o
   5  -7  12       72.74       72.12      9.25 o
   6  -7  12      112.41      118.69     15.06 o
   7  -7  12       21.93       10.47      9.36 o
   8  -7  12        0.13       -7.01     12.90 o
   9  -7  12       18.56       38.73     16.83 o
  10  -7  12        5.23        7.57     11.38 o
  -7  -6  12        0.55      -13.75     17.63 o
  -6  -6  12        5.34        9.51     11.52 o
  -5  -6  12        8.53       -0.91     10.69 o
  -4  -6  12       15.60        2.89     10.21 o
  -3  -6  12      137.25      151.19     16.54 o
  -2  -6  12       77.46       90.42     10.77 o
  -1  -6  12       76.72       84.50      9.96 o
   0  -6  12       78.38       80.34      9.83 o
   1  -6  12        4.03        6.39      6.76 o
   2  -6  12        2.69       -5.67      6.48 o
   3  -6  12      287.28      267.67     14.71 o
   4  -6  12       18.67       31.31      7.31 o
   5  -6  12       18.98       17.23      7.07 o
   6  -6  12        2.61       -5.24      9.14 o
   7  -6  12        0.00       -6.61      7.28 o
   8  -6  12        1.27       -0.20     10.35 o
   9  -6  12        1.86        6.33      9.45 o
  10  -6  12        5.24       -2.49      9.68 o
  11  -6  12       12.54        6.40     14.42 o
  -8  -5  12        3.89       -4.83     18.71 o
  -7  -5  12        4.29       34.44     22.30 o
  -6  -5  12        0.89       11.37     11.46 o
  -5  -5  12       12.24       13.11     11.00 o
  -4  -5  12       61.34       50.93     12.27 o
  -3  -5  12       13.98       19.07     12.89 o
  -2  -5  12       38.24       31.99      7.95 o
  -1  -5  12       19.26       19.22      6.27 o
   0  -5  12        8.73       -0.38      4.98 o
   1  -5  12        5.89        7.74      5.02 o
   2  -5  12      189.63      226.32     10.63 o
   3  -5  12      135.79      133.15      9.47 o
   4  -5  12        1.84        5.45      5.22 o
   5  -5  12        4.34       14.01      7.65 o
   6  -5  12       57.48       48.73      7.95 o
   7  -5  12        2.06        2.16      8.01 o
   8  -5  12       15.31        3.94      8.23 o
   9  -5  12        0.04       -5.02      8.17 o
  10  -5  12        1.66        9.05      9.88 o
  11  -5  12        1.92      -12.89     12.89 o
  -8  -4  12        0.19      -15.32     18.05 o
  -7  -4  12        2.85       -0.04     16.56 o
  -6  -4  12        0.27       -0.36     10.38 o
  -5  -4  12        4.11        7.98     10.48 o
  -4  -4  12        8.51       10.19     10.95 o
  -3  -4  12       14.13       16.48      7.25 o
  -2  -4  12       11.68       21.05      6.48 o
  -1  -4  12      153.85      141.79      9.65 o
   0  -4  12       48.26       50.85      7.05 o
   1  -4  12      105.86       97.81      7.27 o
   2  -4  12      146.00      143.55      8.16 o
   3  -4  12      111.86      113.93      7.60 o
   4  -4  12        6.05        8.24      4.50 o
   5  -4  12       43.77       56.97      7.91 o
   6  -4  12       13.82       16.15      5.91 o
   7  -4  12       15.59       10.20      7.31 o
   8  -4  12       37.65       35.33     16.69 o
   9  -4  12        0.00        3.20      8.61 o
  10  -4  12        7.08       -3.73      8.67 o
  11  -4  12        0.06       -7.57     12.54 o
  12  -4  12        0.02        0.30     14.47 o
  -9  -3  12        1.21       -2.06     21.31 o
  -8  -3  12        0.13       11.07     18.71 o
  -7  -3  12        1.42       -1.32     17.76 o
  -6  -3  12        1.01       -2.32      8.42 o
  -5  -3  12        0.00        0.35      7.55 o
  -4  -3  12       17.47       40.14     15.26 o
  -3  -3  12        0.21       -2.70      5.31 o
  -2  -3  12      231.57      199.01     14.69 o
  -1  -3  12       18.51       17.71      5.80 o
   0  -3  12       14.41       16.68      4.63 o
   1  -3  12       70.35       70.10      5.10 o
   2  -3  12      131.92      149.95      7.95 o
   3  -3  12      203.78      208.25      7.77 o
   4  -3  12       11.57        4.24      4.32 o
   5  -3  12       76.17       57.44      5.89 o
   6  -3  12       32.82       20.79      5.77 o
   7  -3  12        0.10       -5.00      5.00 o
   8  -3  12       10.37        0.06      6.56 o
   9  -3  12       15.72       10.03      8.53 o
  10  -3  12       19.63        3.26      8.83 o
  11  -3  12        0.00       -3.51     12.01 o
  12  -3  12       14.07       13.02     13.67 o
  -9  -2  12        2.07       20.86     22.01 o
  -8  -2  12       18.66       15.32     20.40 o
  -7  -2  12        3.56        0.49     12.08 o
  -6  -2  12        0.00       -9.59      9.59 o
  -5  -2  12        2.71       -0.39     10.37 o
  -4  -2  12       28.66       26.51      9.18 o
  -3  -2  12       22.84       18.03      8.09 o
  -2  -2  12      136.34      144.25      8.67 o
  -1  -2  12        0.26        0.32      3.87 o
   0  -2  12      575.63      609.75     14.22 o
   1  -2  12        0.41        0.93      3.59 o
   2  -2  12      101.37       94.18      5.87 o
   3  -2  12      245.15      248.30      8.28 o
   4  -2  12      156.48      154.32      6.79 o
   5  -2  12       30.88       26.08      3.91 o
   6  -2  12       33.24       35.57      6.16 o
   7  -2  12        6.87       11.50      5.83 o
   8  -2  12       28.24       25.91      7.33 o
   9  -2  12        3.19        4.61      6.83 o
  10  -2  12        3.05        8.38      7.82 o
  11  -2  12        0.09       15.45     12.52 o
  12  -2  12        0.58       -2.42     13.17 o
  13  -2  12        0.32       -4.87     14.18 o
  -9  -1  12       16.81       23.79     15.21 o
  -8  -1  12        2.33       12.62     20.63 o
  -7  -1  12        4.43        1.12     10.81 o
  -6  -1  12        3.72       -5.94     20.20 o
  -5  -1  12       52.74       58.76     14.59 o
  -4  -1  12       14.32       11.29     14.80 o
  -3  -1  12       80.33       72.04      7.01 o
  -2  -1  12       91.24       90.00      9.13 o
  -1  -1  12       47.11       64.64      5.39 o
   0  -1  12      133.60      137.05      6.73 o
   1  -1  12        0.77        4.30      3.98 o
   2  -1  12       95.66      104.56      6.16 o
   3  -1  12       10.28        6.55      3.07 o
   4  -1  12      240.63      253.67      7.81 o
   5  -1  12       67.60       63.76      4.75 o
   6  -1  12       98.88       96.77      6.32 o
   7  -1  12       18.75       21.34      5.25 o
   8  -1  12       86.58       78.80      9.23 o
   9  -1  12        1.14       -5.19      6.55 o
  10  -1  12        4.94       -5.24      8.61 o
  11  -1  12        4.06       22.12     11.40 o
  12  -1  12       37.66       46.66     13.21 o
  13  -1  12        0.71       16.00     16.69 o
  -9   0  12        5.45       26.36     14.79 o
  -8   0  12       14.16        9.80     12.40 o
  -7   0  12       18.27       37.63     15.90 o
  -6   0  12        2.77       -0.66      9.46 o
  -5   0  12      188.80      183.00     33.96 o
  -4   0  12      180.88      185.14     11.08 o
  -3   0  12       21.14        4.05      4.74 o
  -2   0  12      182.90      178.09      7.17 o
  -1   0  12       23.78       24.91      3.95 o
   0   0  12     1030.21     1073.39     19.62 o
   1   0  12       68.51       72.65      5.85 o
   2   0  12        0.00       -0.11      2.68 o
   3   0  12       84.07       90.67      4.44 o
   4   0  12      191.06      200.49      6.28 o
   5   0  12       97.49       88.08      4.77 o
   6   0  12      382.34      366.41      8.97 o
   7   0  12     1643.05     1626.71     29.89 o
   8   0  12       73.74       72.14      8.85 o
   9   0  12        1.69       -6.20      6.20 o
  10   0  12        0.10       -1.76      8.53 o
  11   0  12       17.32       17.23      9.88 o
  12   0  12        1.62        4.92     10.66 o
  13   0  12        0.18        2.40     11.67 o
  -9   1  12        4.22       28.72     14.67 o
  -8   1  12       11.58       37.88     14.55 o
  -7   1  12      403.38      407.87     39.19 o
  -6   1  12        3.13       -3.35     11.50 o
  -5   1  12      138.96      162.30     12.96 o
  -4   1  12      375.09      350.08     14.66 o
  -3   1  12      421.14      414.53     10.94 o
  -2   1  12      186.96      172.02      6.93 o
  -1   1  12      203.03      217.06      7.37 o
   0   1  12       51.64       53.56      4.25 o
   1   1  12        6.44        4.18      2.99 o
   2   1  12       29.30       34.33      3.56 o
   3   1  12        7.30        8.33      2.80 o
   4   1  12        2.92       -2.68      2.68 o
   5   1  12      170.78      192.47      6.33 o
   6   1  12       79.42       80.91      4.88 o
   7   1  12      143.97      159.48      8.06 o
   8   1  12      219.27      244.16     11.39 o
   9   1  12      204.50      193.31     12.43 o
  10   1  12        0.33       -2.47      8.65 o
  11   1  12       27.33       33.81     10.99 o
  12   1  12        0.55       -1.78     10.23 o
  13   1  12        1.30        0.05     11.43 o
  -9   2  12        0.02       11.40     18.34 o
  -8   2  12        0.33        6.50     12.53 o
  -7   2  12       30.60       48.23     13.87 o
  -6   2  12      240.29      238.02     17.68 o
  -5   2  12       10.37       11.16      7.44 o
  -4   2  12       20.71       23.51      4.66 o
  -3   2  12      174.53      175.52      7.67 o
  -2   2  12      260.47      254.87      7.99 o
  -1   2  12        2.96        2.71      2.85 o
   0   2  12       85.35       90.00      5.91 o
   1   2  12      316.81      283.61      8.48 o
   2   2  12       23.14       14.71      2.77 o
   3   2  12      658.49      696.85     12.46 o
   4   2  12       10.00        6.12      2.93 o
   5   2  12       30.01       31.73      3.69 o
   6   2  12      751.29      771.62     14.39 o
   7   2  12      230.15      227.24      8.45 o
   8   2  12        6.88       11.05      5.66 o
   9   2  12        6.56        6.91      6.69 o
  10   2  12       13.64        3.16      6.51 o
  11   2  12       79.01       76.84     12.79 o
  12   2  12        0.00       -9.57      9.57 o
  13   2  12        8.80       17.11     11.93 o
  -9   3  12        3.37       14.33     16.93 o
  -8   3  12       11.18        1.86     14.87 o
  -7   3  12       70.00       74.75     11.37 o
  -6   3  12        5.73       12.35      8.46 o
  -5   3  12      122.44      157.73     12.50 o
  -4   3  12       17.21       13.37      4.47 o
  -3   3  12        8.85        9.33      3.21 o
  -2   3  12       46.64       59.18      5.07 o
  -1   3  12      247.50      252.26     11.57 o
   0   3  12        1.28        1.45      2.43 o
   1   3  12       38.69       40.83      3.84 o
   2   3  12      149.16      155.11      5.82 o
   3   3  12       71.47       75.11      4.13 o
   4   3  12        0.01       -2.35      2.35 o
   5   3  12       66.77       70.64      4.14 o
   6   3  12        1.31        5.44      3.12 o
   7   3  12        3.77       -2.84      3.28 o
   8   3  12      409.80      428.19     14.11 o
   9   3  12        1.71       -6.05      6.13 o
  10   3  12       13.27        7.95      7.66 o
  11   3  12       70.06       94.89     14.37 o
  12   3  12        0.75        7.79     10.58 o
  13   3  12        0.46        3.54     15.05 o
 -10   4  12       10.74        5.70     18.96 o
  -9   4  12        2.46       21.16     12.91 o
  -8   4  12        0.60      -12.14     14.04 o
  -7   4  12        1.32        0.66      9.28 o
  -6   4  12      141.20      141.83     16.09 o
  -5   4  12       81.57       74.50      9.80 o
  -4   4  12        7.98        0.85      6.04 o
  -3   4  12       13.03       11.75      4.27 o
  -2   4  12      799.23      747.80     14.45 o
  -1   4  12      103.58       97.94      4.68 o
   0   4  12       12.63       10.93      3.09 o
   1   4  12       99.44      103.41      5.30 o
   2   4  12        2.43        2.41      2.56 o
   3   4  12      149.77      146.52      5.20 o
   4   4  12       43.04       44.96      3.36 o
   5   4  12      764.83      761.10     13.39 o
   6   4  12        3.08        0.91      3.12 o
   7   4  12       18.15       17.25      4.78 o
   8   4  12        1.06       -4.23      4.68 o
   9   4  12        9.21       -2.84      6.86 o
  10   4  12        2.60       -1.73      6.66 o
  11   4  12        0.06        2.87      7.90 o
  12   4  12        2.60       -1.67      7.93 o
  13   4  12        0.15        1.45     10.91 o
  -9   5  12        1.02       -0.27     11.86 o
  -8   5  12        3.04        8.56      9.17 o
  -7   5  12        4.56       13.11      8.60 o
  -6   5  12        0.25        4.20      8.72 o
  -5   5  12        1.95       -3.55      6.53 o
  -4   5  12        0.12       -2.81      4.02 o
  -3   5  12        1.88        5.69      3.96 o
  -2   5  12      508.68      485.48     11.92 o
  -1   5  12       57.50       64.61      7.29 o
   0   5  12       25.65       33.21      3.03 o
   1   5  12        2.21        1.47      2.60 o
   2   5  12        0.09       -0.08      2.77 o
   3   5  12      449.12      436.73      9.07 o
   4   5  12       32.93       36.61      3.23 o
   5   5  12      309.35      312.76      8.72 o
   6   5  12      136.96      128.58      7.30 o
   7   5  12      272.05      302.67     10.11 o
   8   5  12       52.21       47.59      6.59 o
   9   5  12       90.14       82.31      7.88 o
  10   5  12       65.55       61.86      7.99 o
  11   5  12        0.52       -2.75      6.58 o
  12   5  12        0.59       -2.34      8.22 o
  13   5  12        0.49       -2.28      9.46 o
  -9   6  12        6.48        5.65      9.33 o
  -8   6  12        9.25        5.82      8.39 o
  -7   6  12        0.82       -7.13      7.13 o
  -6   6  12        2.94       -2.25      6.89 o
  -5   6  12        0.69       -6.17      6.17 o
  -4   6  12       90.92       89.70      6.15 o
  -3   6  12        0.17       -3.66      3.66 o
  -2   6  12      240.49      241.67      7.62 o
  -1   6  12      493.74      486.68      9.84 o
   0   6  12      152.87      153.41      5.47 o
   1   6  12       14.90       11.00      2.88 o
   2   6  12       19.35       20.53      3.25 o
   3   6  12       43.06       48.87      3.69 o
   4   6  12        0.13        2.34      2.42 o
   5   6  12       48.96       55.19      4.76 o
   6   6  12      481.62      471.00     11.26 o
   7   6  12       54.09       59.08      5.25 o
   8   6  12        5.57        5.34      4.71 o
   9   6  12       15.27       13.64      5.62 o
  10   6  12        4.99       -6.11      6.11 o
  11   6  12        0.58        4.41      7.20 o
  12   6  12        0.80       -0.05      7.47 o
  13   6  12        1.62        2.07      9.76 o
  -9   7  12        4.38        4.42     11.18 o
  -8   7  12        0.35        0.88      8.36 o
  -7   7  12        7.96        7.62      8.21 o
  -6   7  12        3.13        9.37      7.52 o
  -5   7  12       58.97       48.03      8.60 o
  -4   7  12       84.61       96.84      7.38 o
  -3   7  12      231.34      219.97      9.22 o
  -2   7  12       86.00       87.86      5.45 o
  -1   7  12       50.92       53.06      3.74 o
   0   7  12       10.39        6.72      2.75 o
   1   7  12      145.26      141.12      5.70 o
   2   7  12     1551.84     1545.98     23.88 o
   3   7  12      573.47      602.26     12.03 o
   4   7  12       92.61       94.22      4.71 o
   5   7  12      488.46      465.06      9.81 o
   6   7  12      156.92      199.64      9.27 o
   7   7  12       46.13       45.59      5.47 o
   8   7  12        1.39       -4.56      4.56 o
   9   7  12        8.02       -4.20      5.01 o
  10   7  12        1.23       -4.32      6.37 o
  11   7  12        8.26       14.00      7.97 o
  12   7  12        6.63        7.53      8.74 o
  13   7  12        0.81        3.29     10.30 o
  -9   8  12        7.59       15.24     16.77 o
  -8   8  12        1.05       -8.21      8.21 o
  -7   8  12        0.47       -3.21      7.82 o
  -6   8  12        0.54       -0.88      7.32 o
  -5   8  12       17.26       24.32      7.88 o
  -4   8  12      233.02      216.73      9.50 o
  -3   8  12      646.75      649.59     15.92 o
  -2   8  12        6.07        5.59      3.97 o
  -1   8  12        0.93       -3.52      3.82 o
   0   8  12     1046.87     1016.78     17.30 o
   1   8  12      195.43      196.22      6.70 o
   2   8  12     1771.50     1667.65     23.68 o
   3   8  12        3.57        3.60      3.02 o
   4   8  12      301.24      300.81      8.92 o
   5   8  12      105.05      107.31      5.52 o
   6   8  12        0.93        3.17      4.15 o
   7   8  12      141.11      154.96      7.71 o
   8   8  12        1.46       -3.59      4.54 o
   9   8  12       11.76       22.76      7.07 o
  10   8  12        0.01       -0.40      5.95 o
  11   8  12        2.51       10.11      7.70 o
  12   8  12        6.10        8.90      8.38 o
  13   8  12        2.40        9.70     12.74 o
  -8   9  12        1.26        2.67     10.54 o
  -7   9  12        4.27       -0.45      9.64 o
  -6   9  12       10.06        1.49      9.01 o
  -5   9  12        0.53       -7.67      7.67 o
  -4   9  12       51.98       45.98      6.63 o
  -3   9  12       29.40       25.51      5.73 o
  -2   9  12       72.33       64.22      6.49 o
  -1   9  12       86.22       72.04      5.76 o
   0   9  12      607.22      601.94     14.47 o
   1   9  12      279.07      276.60      8.66 o
   2   9  12     1378.17     1301.90     22.46 o
   3   9  12        1.44       -3.62      3.62 o
   4   9  12      183.72      175.48      7.17 o
   5   9  12      380.68      400.89     10.96 o
   6   9  12        9.70       13.72      4.92 o
   7   9  12        6.34        7.37      4.45 o
   8   9  12       20.16       15.82      5.03 o
   9   9  12        7.76        6.63      5.91 o
  10   9  12        7.05        6.66      6.30 o
  11   9  12        1.92       -2.52      7.74 o
  12   9  12        0.62       13.19      9.54 o
  -8  10  12        0.33        0.99     14.21 o
  -7  10  12        7.52        9.20     10.11 o
  -6  10  12        2.07        3.74      8.80 o
  -5  10  12       15.68       23.24      9.19 o
  -4  10  12        0.00        7.16      5.31 o
  -3  10  12       40.53       53.67      6.73 o
  -2  10  12       24.22       12.12      6.97 o
  -1  10  12       52.93       60.62      5.47 o
   0  10  12      161.72      154.23      7.16 o
   1  10  12        7.58        3.20      3.48 o
   2  10  12      614.83      622.73     13.13 o
   3  10  12      364.41      360.19      9.61 o
   4  10  12       28.25       17.71      4.79 o
   5  10  12       48.19       48.89      5.43 o
   6  10  12       13.68       12.50      4.84 o
   7  10  12        0.83        2.13      4.84 o
   8  10  12       41.19       57.24      6.78 o
   9  10  12       38.18       49.59     11.50 o
  10  10  12        3.58        3.48     10.26 o
  11  10  12        3.51       -7.57      8.64 o
  12  10  12        0.90       -0.65     10.75 o
  -7  11  12       21.84       30.98     11.16 o
  -6  11  12        0.67       14.42     11.81 o
  -5  11  12        5.71        7.01      9.87 o
  -4  11  12        6.50        9.48      5.62 o
  -3  11  12       55.75       55.95      6.69 o
  -2  11  12        2.85        2.37      4.69 o
  -1  11  12       10.98        9.57      4.63 o
   0  11  12       33.54       28.70      4.43 o
   1  11  12       86.10       82.18      4.95 o
   2  11  12       12.69       10.18      3.44 o
   3  11  12       42.11       32.35      4.25 o
   4  11  12        7.38       -0.49      3.53 o
   5  11  12        9.59        7.01      4.61 o
   6  11  12       43.09       47.04      5.79 o
   7  11  12        0.74        0.53      4.72 o
   8  11  12        2.35        0.46      6.23 o
   9  11  12        5.26       -6.16      6.16 o
  10  11  12        0.00       -3.10      7.25 o
  11  11  12        8.69        6.82      9.26 o
  -6  12  12        0.14       -6.04     10.51 o
  -5  12  12        1.64       13.71      8.83 o
  -4  12  12        0.18       -1.91      5.53 o
  -3  12  12       23.59       24.44      6.64 o
  -2  12  12        0.10        0.73      5.57 o
  -1  12  12        3.93        2.38      4.54 o
   0  12  12       63.48       58.86      5.07 o
   1  12  12       94.06       98.08      5.09 o
   2  12  12        0.17        1.14      3.09 o
   3  12  12        0.00       -2.49      3.09 o
   4  12  12       35.21       36.64      4.84 o
   5  12  12       53.44       48.11      5.45 o
   6  12  12       18.63       19.09      5.10 o
   7  12  12        6.03        7.80      5.18 o
   8  12  12       10.71        4.95      6.37 o
   9  12  12       41.59       51.69      8.97 o
  10  12  12        0.75       11.19      7.82 o
  -5  13  12        0.73       -2.12     12.97 o
  -4  13  12        9.39        0.81      6.20 o
  -3  13  12       48.13       58.64      7.00 o
  -2  13  12        8.54        9.07      5.07 o
  -1  13  12       10.08       13.28      4.79 o
   0  13  12        3.53        0.27      4.16 o
   1  13  12        0.09       -2.53      3.08 o
   2  13  12        0.89        1.13      4.25 o
   3  13  12        4.72        6.88      3.38 o
   4  13  12        8.45        3.50      4.01 o
   5  13  12        1.84        2.73      4.41 o
   6  13  12        0.14        4.34      4.66 o
   7  13  12        0.46       -1.63      4.86 o
   8  13  12        0.95        3.66      6.67 o
   9  13  12       35.26       42.31      9.02 o
  -4  14  12        0.03       -1.14      6.52 o
  -3  14  12        0.13        3.67      5.62 o
  -2  14  12       31.94       29.89      5.87 o
  -1  14  12       14.38       16.29      5.05 o
   0  14  12        6.83        7.73      3.77 o
   1  14  12        5.54       14.18      3.70 o
   2  14  12        1.04        1.28      4.52 o
   3  14  12        0.92       -3.38      3.38 o
   4  14  12        0.75       -2.81      3.90 o
   5  14  12        7.59       11.03      4.63 o
   6  14  12        0.32        5.85      4.80 o
   7  14  12       11.12        3.08      5.41 o
   8  14  12        1.96       14.14      7.33 o
  -3  15  12       29.29       54.31     13.84 o
  -2  15  12        0.50       -4.61      5.02 o
  -1  15  12        8.17       14.91      6.00 o
   0  15  12        0.03        4.79      8.24 o
   1  15  12       16.80       12.36      6.67 o
   2  15  12        1.58       -4.05      4.05 o
   3  15  12       14.04       12.63      5.15 o
   4  15  12        0.74        1.63      4.43 o
   5  15  12       15.37        9.63      6.97 o
   6  15  12        0.04       -3.44      4.70 o
   7  15  12        0.10       -8.95      8.95 o
   0  16  12        5.90        7.56      7.90 o
   1  16  12        7.83       12.21      4.26 o
   2  16  12        2.76        3.52      3.96 o
   3  16  12        0.33        3.70      4.92 o
   4  16  12        7.33       13.82      5.10 o
  -1 -10  13        0.10      -11.05     11.05 o
   0 -10  13        0.05       -2.17     10.69 o
   1 -10  13        0.38       -2.43     10.80 o
   2 -10  13        2.70        9.83     11.37 o
   3 -10  13        0.88      -10.17     10.17 o
   4 -10  13       13.26        4.94     11.42 o
   5 -10  13       12.07       16.21     12.08 o
  -3  -9  13        0.11       -5.69     11.83 o
  -2  -9  13       24.04       38.24     16.27 o
  -1  -9  13        0.01      -14.04     14.04 o
   0  -9  13        1.89       14.15     11.17 o
   1  -9  13        5.18       15.53     11.46 o
   2  -9  13        0.13       -5.77     10.22 o
   3  -9  13        1.72      -10.04     10.04 o
   4  -9  13        3.80       -3.83     10.48 o
   5  -9  13       10.76       13.75     11.72 o
   6  -9  13        0.14       -0.75      9.58 o
   7  -9  13        8.25        1.52     10.35 o
  -4  -8  13        4.86        8.79     14.00 o
  -3  -8  13       23.21       40.13     13.36 o
  -2  -8  13        0.64       -9.50      9.50 o
  -1  -8  13        3.71        4.37     10.67 o
   0  -8  13        0.21       -4.87      9.84 o
   1  -8  13        0.24       -2.55      7.53 o
   2  -8  13       13.22        5.89      8.22 o
   3  -8  13       55.11       65.32     10.55 o
   4  -8  13        8.95       27.30      9.28 o
   5  -8  13       88.81      114.05     16.11 o
   6  -8  13        2.67       -6.61      9.73 o
   7  -8  13        1.49       -9.02      9.02 o
   8  -8  13        0.70       -4.88     12.64 o
   9  -8  13        6.38       29.61     28.12 o
  -5  -7  13       13.17       10.30     13.10 o
  -4  -7  13        5.94        5.31     11.30 o
  -3  -7  13        5.67        7.18     10.46 o
  -2  -7  13        6.18        4.84     12.74 o
  -1  -7  13        7.09       21.94     17.37 o
   0  -7  13        0.30       -6.64      6.64 o
   1  -7  13       23.30        9.48      7.56 o
   2  -7  13        9.37       22.28      8.12 o
   3  -7  13        0.12       -6.42      6.42 o
   4  -7  13        1.29       -5.10      6.96 o
   5  -7  13        0.56       -6.86      6.86 o
   6  -7  13       15.95       11.63      9.21 o
   7  -7  13        4.43       10.14     12.21 o
   8  -7  13        3.92        5.39      9.94 o
   9  -7  13        0.55       -5.58      9.79 o
  10  -7  13        6.35       17.51     26.68 o
  -6  -6  13       19.78       51.95     23.21 o
  -5  -6  13       24.58       16.38     12.43 o
  -4  -6  13        0.45       -6.88     10.42 o
  -3  -6  13        6.73        0.48     10.19 o
  -2  -6  13        1.78       -8.45      8.45 o
  -1  -6  13        0.23        7.36      7.50 o
   0  -6  13        2.06       19.98      7.88 o
   1  -6  13        3.20        1.49      6.75 o
   2  -6  13        1.01        2.46      6.99 o
   3  -6  13        1.20       -2.13      6.82 o
   4  -6  13       12.83       16.66      8.96 o
   5  -6  13        8.99        6.09      6.95 o
   6  -6  13       15.49       11.77     18.11 o
   7  -6  13        2.15        0.73      8.19 o
   8  -6  13        3.56       -5.30      8.62 o
   9  -6  13        4.75       -0.87      9.16 o
  10  -6  13       11.74        4.88     10.53 o
  -7  -5  13        2.64       43.32     21.85 o
  -6  -5  13       16.03       39.69     20.40 o
  -5  -5  13       30.86       50.03     13.94 o
  -4  -5  13        3.66       16.18     11.53 o
  -3  -5  13        4.01       14.83     13.69 o
  -2  -5  13      138.24      148.92     16.35 o
  -1  -5  13        6.30        2.61      6.98 o
   0  -5  13      114.24      114.43     11.59 o
   1  -5  13       39.15       38.04      7.13 o
   2  -5  13        8.30        6.59      6.11 o
   3  -5  13        3.35       15.59      6.89 o
   4  -5  13        0.63       -3.65      6.05 o
   5  -5  13        9.48       -0.02      7.71 o
   6  -5  13       15.49       -1.26      9.84 o
   7  -5  13       15.64       17.24      9.00 o
   8  -5  13        3.97        0.62     11.83 o
   9  -5  13       29.52       52.17     11.56 o
  10  -5  13        0.11       -5.37     10.11 o
  11  -5  13        0.92        7.05     13.48 o
  -8  -4  13        0.00        7.27     22.05 o
  -7  -4  13        1.54       -6.15     17.72 o
  -6  -4  13       64.87       65.58     22.76 o
  -5  -4  13        0.74        1.95     11.15 o
  -4  -4  13        2.83       -1.65      9.38 o
  -3  -4  13       27.19       31.91      9.15 o
  -2  -4  13        0.75       10.41      7.43 o
  -1  -4  13       17.52       21.29      6.55 o
   0  -4  13        0.52        4.24      5.58 o
   1  -4  13       57.28       54.17      7.28 o
   2  -4  13       99.69       87.03      9.26 o
   3  -4  13        2.00        2.61      5.45 o
   4  -4  13        6.49        4.22      7.52 o
   5  -4  13       29.00       25.69      6.16 o
   6  -4  13       46.70       43.06      7.14 o
   7  -4  13        0.00       -2.20      7.59 o
   8  -4  13        5.84        1.94      8.30 o
   9  -4  13       27.70       26.54     12.09 o
  10  -4  13        0.93       -6.46      9.11 o
  11  -4  13        6.83        0.51     13.23 o
  12  -4  13        0.08       24.53     25.65 o
  -8  -3  13        0.04        7.14     21.39 o
  -7  -3  13        1.61       -3.26     16.31 o
  -6  -3  13       21.44       17.92     18.75 o
  -5  -3  13       46.26       42.25     10.25 o
  -4  -3  13       39.20       52.01     10.86 o
  -3  -3  13       50.63       62.39      9.85 o
  -2  -3  13       41.28       52.58      9.09 o
  -1  -3  13      113.66      119.43     12.01 o
   0  -3  13       29.95       21.40      6.91 o
   1  -3  13      201.75      186.95     12.79 o
   2  -3  13       62.45       56.71      6.34 o
   3  -3  13       51.02       53.80      6.83 o
   4  -3  13        0.85       -4.61      4.61 o
   5  -3  13       75.66       70.32      8.27 o
   6  -3  13        2.29        4.86      5.26 o
   7  -3  13       18.08       12.85      7.08 o
   8  -3  13        9.05        5.52      7.39 o
   9  -3  13        8.33        6.49      7.57 o
  10  -3  13        0.12       12.77     18.03 o
  11  -3  13        4.23        4.44     18.17 o
  12  -3  13        5.13        4.86     13.87 o
  -8  -2  13        7.32       18.83     22.76 o
  -7  -2  13        8.06       11.48     12.31 o
  -6  -2  13       26.46       43.18     12.90 o
  -5  -2  13        0.36       -1.74      7.80 o
  -4  -2  13        2.59       -3.76      7.31 o
  -3  -2  13       24.48       18.06      7.91 o
  -2  -2  13       67.16       69.93      8.22 o
  -1  -2  13        5.75       -2.13      5.39 o
   0  -2  13      396.70      392.63     12.81 o
   1  -2  13       70.80       65.33      6.48 o
   2  -2  13       99.18       89.39      6.72 o
   3  -2  13        5.45        5.88      3.94 o
   4  -2  13        0.34       -2.43      3.55 o
   5  -2  13       15.68       13.94      5.95 o
   6  -2  13      196.85      181.26     10.08 o
   7  -2  13        6.64        3.22      6.31 o
   8  -2  13        4.79       -3.89      6.25 o
   9  -2  13       17.39       15.55      9.89 o
  10  -2  13        0.13       10.73     14.57 o
  11  -2  13        8.80       -3.32     12.23 o
  12  -2  13        0.72       -2.99     13.46 o
  13  -2  13        1.94       -8.26     23.46 o
  -9  -1  13        1.02      -19.00     22.76 o
  -8  -1  13       18.15        8.00     15.16 o
  -7  -1  13       41.38       54.69     15.08 o
  -6  -1  13       27.53       28.70     17.39 o
  -5  -1  13       98.26       71.90     14.02 o
  -4  -1  13        5.56       -6.56      6.56 o
  -3  -1  13       19.32        4.81      7.17 o
  -2  -1  13      339.74      329.85     12.27 o
  -1  -1  13       19.66       20.13      5.45 o
   0  -1  13      125.23      117.39      6.68 o
   1  -1  13       12.16        8.10      3.56 o
   2  -1  13      107.58      100.39      6.42 o
   3  -1  13      882.47      928.60     24.86 o
   4  -1  13      103.43      113.83      5.87 o
   5  -1  13      160.94      162.24      7.94 o
   6  -1  13      241.19      240.70     11.39 o
   7  -1  13       75.99       49.42      9.65 o
   8  -1  13       40.01       27.01      7.62 o
   9  -1  13       26.57       14.55      7.65 o
  10  -1  13       42.59       57.31     12.06 o
  11  -1  13       15.85        7.90     10.33 o
  12  -1  13        0.19        0.00     12.98 o
  13  -1  13        1.71        5.40     15.49 o
  -9   0  13        0.94      -11.23     13.93 o
  -8   0  13        2.20        1.43     12.86 o
  -7   0  13        0.05        4.65     11.29 o
  -6   0  13       17.30       -2.10     10.58 o
  -5   0  13        3.28        4.98     10.32 o
  -4   0  13      215.67      201.85     11.96 o
  -3   0  13       47.83       49.17      7.43 o
  -2   0  13     1315.55     1270.33     26.94 o
  -1   0  13      700.01      671.40     14.31 o
   0   0  13      598.02      617.80     13.23 o
   1   0  13        0.95       -2.50      3.09 o
   2   0  13        6.30        4.35      3.07 o
   3   0  13       43.49       47.90      4.14 o
   4   0  13       79.16       75.23      4.64 o
   5   0  13       80.21       80.89      5.14 o
   6   0  13      833.74      779.70     17.81 o
   7   0  13       68.77       64.19      7.49 o
   8   0  13       60.77       49.81      8.18 o
   9   0  13       15.14       25.13      9.26 o
  10   0  13        0.01        6.10      9.13 o
  11   0  13        0.46        0.84      9.48 o
  12   0  13       33.27       51.35     18.37 o
  13   0  13        1.60       16.17     14.86 o
  -9   1  13        1.70        3.80     18.09 o
  -8   1  13        4.02       15.69     12.94 o
  -7   1  13       27.55       42.26     14.21 o
  -6   1  13        4.60        6.56     11.11 o
  -5   1  13        0.00        4.36      9.47 o
  -4   1  13      473.24      440.31     19.45 o
  -3   1  13      236.74      257.32     12.46 o
  -2   1  13      429.83      435.15     11.27 o
  -1   1  13        7.57        4.88      3.60 o
   0   1  13     1079.70     1101.22     19.38 o
   1   1  13        9.53        0.98      3.61 o
   2   1  13      258.93      277.53      7.61 o
   3   1  13       49.07       54.18      4.79 o
   4   1  13      291.38      262.91      7.25 o
   5   1  13      277.62      305.62      8.54 o
   6   1  13      184.14      197.47      6.90 o
   7   1  13      454.64      450.19     14.84 o
   8   1  13       47.94       40.98      6.87 o
   9   1  13       61.56       62.13     15.75 o
  10   1  13        5.43        2.74      8.80 o
  11   1  13       18.34       20.26     10.79 o
  12   1  13       16.18       20.85     11.94 o
  13   1  13        3.78        7.39     12.19 o
  -9   2  13        2.89       26.56     19.82 o
  -8   2  13        0.55       -5.50     11.50 o
  -7   2  13        7.34       11.68     16.48 o
  -6   2  13      159.70      154.84     18.24 o
  -5   2  13       56.71       51.14      9.49 o
  -4   2  13      104.71      116.14      7.71 o
  -3   2  13       41.27       29.70      5.75 o
  -2   2  13       12.15       12.42      3.82 o
  -1   2  13       45.33       46.16      4.51 o
   0   2  13       59.20       51.84      4.38 o
   1   2  13        2.70        3.12      3.07 o
   2   2  13       23.03       24.05      3.64 o
   3   2  13       47.53       53.97      4.48 o
   4   2  13      365.62      358.84      8.72 o
   5   2  13      122.56      122.06      6.12 o
   6   2  13        0.13       -2.01      3.32 o
   7   2  13       59.80       55.66      6.15 o
   8   2  13        1.93        2.39      6.17 o
   9   2  13        6.48        4.57      8.16 o
  10   2  13       16.53       14.95      9.25 o
  11   2  13        1.37       -6.14      9.25 o
  12   2  13        1.31       13.13     11.09 o
  13   2  13        1.16       -0.83     14.42 o
  -9   3  13        0.39        3.55     19.00 o
  -8   3  13       37.22       71.37     22.34 o
  -7   3  13       57.77       35.85     12.93 o
  -6   3  13       29.80       19.28      8.99 o
  -5   3  13       75.42       90.03     13.90 o
  -4   3  13        1.17       -6.03      6.03 o
  -3   3  13        0.12       -5.01      5.01 o
  -2   3  13       31.16       32.06      4.20 o
  -1   3  13       76.04       82.09      5.72 o
   0   3  13      220.14      217.05      7.24 o
   1   3  13       76.61       74.62      4.79 o
   2   3  13      781.52      833.62     16.69 o
   3   3  13        3.66        0.94      2.67 o
   4   3  13       91.43       77.84      4.43 o
   5   3  13       21.32       15.23      3.57 o
   6   3  13      241.87      240.64      9.78 o
   7   3  13       13.01        7.92      6.46 o
   8   3  13        8.40       -0.60      6.06 o
   9   3  13      186.69      175.37     12.04 o
  10   3  13        0.02       -9.07      9.07 o
  11   3  13        6.96       20.87      9.89 o
  12   3  13       11.20        6.42     14.41 o
  13   3  13        0.97       -2.81     15.14 o
  -9   4  13        9.74       66.29     22.51 o
  -8   4  13        2.55      -15.24     15.24 o
  -7   4  13        7.80        7.28     10.54 o
  -6   4  13       12.08       17.60      8.37 o
  -5   4  13       77.46       64.56     10.03 o
  -4   4  13        0.43       -0.39      6.70 o
  -3   4  13      122.28      118.03      7.08 o
  -2   4  13      478.08      460.15     11.00 o
  -1   4  13      183.14      192.23      7.15 o
   0   4  13      665.82      698.85     13.80 o
   1   4  13        7.90        9.64      3.28 o
   2   4  13      296.19      307.52      8.35 o
   3   4  13        0.20       -0.07      2.68 o
   4   4  13        3.85        4.54      2.68 o
   5   4  13      216.74      225.36      7.18 o
   6   4  13        0.99        3.37      3.50 o
   7   4  13      361.85      385.94     11.60 o
   8   4  13       97.98       92.08      7.92 o
   9   4  13      107.90      103.46      9.94 o
  10   4  13       10.65       12.56      7.70 o
  11   4  13        5.43        9.02      9.44 o
  12   4  13        0.00        3.31     13.24 o
  13   4  13        0.66       -9.05      9.05 o
  -9   5  13        5.10        4.96     12.71 o
  -8   5  13        0.89        2.63      8.65 o
  -7   5  13        4.49        8.20     10.36 o
  -6   5  13       26.87       31.33     10.99 o
  -5   5  13        0.36        2.79      8.86 o
  -4   5  13       31.40       31.91      6.53 o
  -3   5  13        6.36       -5.12      5.12 o
  -2   5  13        6.23       12.27      4.45 o
  -1   5  13       57.25       57.55      4.26 o
   0   5  13        0.14        4.25      2.93 o
   1   5  13        0.16       -0.79      2.32 o
   2   5  13       15.50       12.42      2.52 o
   3   5  13      152.48      138.71      6.01 o
   4   5  13      180.38      175.08      5.82 o
   5   5  13       57.51       57.59      4.26 o
   6   5  13        1.03       -4.02      4.02 o
   7   5  13      292.32      316.11     10.60 o
   8   5  13        9.61        6.06      5.36 o
   9   5  13       27.78       11.57      7.00 o
  10   5  13       19.48       34.86     10.12 o
  11   5  13        0.14       -6.15      6.73 o
  12   5  13        5.95       11.29      9.27 o
  13   5  13        0.07       -8.98     15.74 o
  -9   6  13        0.45       -7.08     11.93 o
  -8   6  13        0.17        2.58      8.53 o
  -7   6  13        8.07        9.33      8.32 o
  -6   6  13       30.94       23.86     10.37 o
  -5   6  13        8.09        6.46      6.91 o
  -4   6  13        0.38        1.29      5.23 o
  -3   6  13      125.61      105.64      6.69 o
  -2   6  13      373.98      380.56     10.43 o
  -1   6  13      329.45      321.91      8.52 o
   0   6  13       89.93      111.11      5.66 o
   1   6  13      137.73      134.11      5.37 o
   2   6  13       98.76       95.35      4.75 o
   3   6  13       11.65        9.24      3.80 o
   4   6  13       86.98       94.30      4.27 o
   5   6  13      170.00      171.57      6.16 o
   6   6  13      446.21      486.14     15.71 o
   7   6  13       70.03       82.05      5.98 o
   8   6  13       11.11        0.86      4.57 o
   9   6  13       55.12       51.49      7.24 o
  10   6  13        4.29        4.45      6.97 o
  11   6  13        0.02       -0.42      6.88 o
  12   6  13        0.30        9.54      8.25 o
  13   6  13        1.13       13.12     10.48 o
  -9   7  13        0.16      -15.07     17.68 o
  -8   7  13        0.34       10.69      9.92 o
  -7   7  13       30.21       16.77      9.43 o
  -6   7  13        3.34        4.33      7.80 o
  -5   7  13        6.51        5.52     12.54 o
  -4   7  13       31.77       28.50      6.12 o
  -3   7  13      146.05      132.22      7.44 o
  -2   7  13      138.87      149.36      7.43 o
  -1   7  13      212.56      219.02     11.81 o
   0   7  13      266.94      257.07     10.12 o
   1   7  13      995.04     1005.18     16.44 o
   2   7  13       53.31       61.85      4.31 o
   3   7  13      649.39      630.95     11.96 o
   4   7  13       77.07       77.40      5.15 o
   5   7  13      574.52      597.07     12.39 o
   6   7  13      212.08      214.40      7.76 o
   7   7  13      103.11      105.60      6.94 o
   8   7  13       32.90       26.88      6.35 o
   9   7  13       22.83       14.26      5.99 o
  10   7  13        3.55       11.50      7.30 o
  11   7  13        0.05       -6.68      6.68 o
  12   7  13        2.62       -7.57      7.57 o
  13   7  13        0.81       -9.72      9.72 o
  -8   8  13        1.16       12.66     11.26 o
  -7   8  13       15.29       24.09     11.06 o
  -6   8  13        0.50       -8.17      8.17 o
  -5   8  13      181.00      193.07     13.19 o
  -4   8  13        6.17        4.44      5.50 o
  -3   8  13       57.31       69.14      7.10 o
  -2   8  13       28.82       30.48      5.65 o
  -1   8  13       35.03       50.00      6.18 o
   0   8  13      328.45      299.37      9.74 o
   1   8  13      798.42      775.59     15.89 o
   2   8  13      871.05      883.19     15.89 o
   3   8  13      402.16      399.40     10.80 o
   4   8  13     1347.50     1323.42     23.75 o
   5   8  13      262.01      253.83      9.97 o
   6   8  13      795.32      815.03     19.39 o
   7   8  13      279.42      270.12      9.83 o
   8   8  13       15.93       13.29      5.82 o
   9   8  13        1.49        3.04      5.78 o
  10   8  13       40.03       43.41      8.74 o
  11   8  13        4.45       -0.65      7.56 o
  12   8  13        6.01       15.28      8.60 o
  -8   9  13        3.93       17.34     14.41 o
  -7   9  13       68.02      112.60     15.79 o
  -6   9  13       27.66       19.27     10.74 o
  -5   9  13        2.80       15.95      9.23 o
  -4   9  13        0.67        1.47      6.21 o
  -3   9  13       54.78       62.09     10.14 o
  -2   9  13      112.52      112.11      7.91 o
  -1   9  13       71.69       70.76      8.05 o
   0   9  13      384.18      400.34     10.72 o
   1   9  13       89.24       97.35      5.84 o
   2   9  13      137.05      145.64      7.22 o
   3   9  13       23.05       26.64      4.46 o
   4   9  13      318.84      315.57      9.69 o
   5   9  13      115.27      113.55      7.15 o
   6   9  13      112.52      111.02     11.08 o
   7   9  13        0.08       -3.44      6.13 o
   8   9  13       12.96        7.52      6.04 o
   9   9  13        1.24        2.99      6.52 o
  10   9  13       16.09        9.19      7.28 o
  11   9  13        7.27        6.92      8.57 o
  12   9  13        1.39        3.09      9.19 o
  -7  10  13        5.40       -7.07     10.03 o
  -6  10  13        0.19       -4.55     14.25 o
  -5  10  13        0.92       13.73      9.16 o
  -4  10  13        7.91        2.68      6.82 o
  -3  10  13       18.29       24.01      5.87 o
  -2  10  13        5.94       -4.15      5.73 o
  -1  10  13       40.39       39.26      6.60 o
   0  10  13        0.13       -3.71      3.71 o
   1  10  13        0.02       -3.35      3.35 o
   2  10  13       35.35       39.39      4.66 o
   3  10  13      482.03      473.40     13.78 o
   4  10  13       92.98       94.93      6.42 o
   5  10  13        0.37       -4.02      4.02 o
   6  10  13      213.72      204.77      9.30 o
   7  10  13        5.16        2.78      4.79 o
   8  10  13        3.94        9.76      6.15 o
   9  10  13        0.32       -5.94      6.34 o
  10  10  13        8.22       19.48      7.99 o
  11  10  13        1.99        6.20     10.76 o
  12  10  13        0.63      -13.79     13.79 o
  -7  11  13        7.59        7.19     14.37 o
  -6  11  13        3.18       -1.33     19.12 o
  -5  11  13        3.57        8.66      9.33 o
  -4  11  13        4.47       22.06     11.83 o
  -3  11  13        2.39       -1.31      5.05 o
  -2  11  13       37.86       38.21      6.03 o
  -1  11  13       54.41       64.55     14.63 o
   0  11  13      217.23      194.20      8.11 o
   1  11  13      469.44      450.92     11.17 o
   2  11  13        6.63       12.04      3.72 o
   3  11  13        7.32        4.80      3.80 o
   4  11  13      107.69      102.77      7.49 o
   5  11  13        3.97       -1.61      4.24 o
   6  11  13        0.94       -4.50      4.50 o
   7  11  13        8.60       12.57      5.12 o
   8  11  13        1.40        1.24      6.02 o
   9  11  13        1.28        1.10      6.66 o
  10  11  13       21.06       17.03      8.33 o
  11  11  13       14.87       12.83     10.03 o
  -6  12  13        0.25       -9.56      9.56 o
  -5  12  13        1.32       14.59      9.50 o
  -4  12  13        7.22       14.04      8.63 o
  -3  12  13        0.95       -0.17      5.35 o
  -2  12  13        0.98        2.71      5.08 o
  -1  12  13       27.75       18.93      5.28 o
   0  12  13       15.55       23.60      6.99 o
   1  12  13       57.93       72.07      5.52 o
   2  12  13        1.52        1.93      3.73 o
[truncated: 149,454 more chars]
